# Supplementary material for: The myokine Fibcd1 is an endogenous determinant of myofiber size and mitigates cancer-induced myofiber atrophy
Source: Nat Commun. 2022 May 2;13:2370. doi: 10.1038/s41467-022-30120-1 (PMC9061726; doi:10.1038/s41467-022-30120-1)
Supplement: Supplementary file 5 — Supplementary Data 1 [file 41467_2022_30120_MOESM5_ESM.xlsx]

## Sheet: Sheet1
	List of 788 predicted secreted factors => cut down to a list of of 274 with human homologs (Diopt score of 2 or more) =>cut down to a list of 118 genes after removing genes not expressed in adult carcass (any age) with at least a value of 4. Additional genes added after RNA-seq of muscle as detected with FPKM>1. Additional genes after comparison with mammalian muscle secretome papers.
	Secreted factors with gene expression specific to or enriched in adult carcass: CG31832 and Antigen 5-related.						111 putative evolutionarily-conserved myokines
	FBgn (r5_45)	CG	Gene	Description	Human homolog	Stock ID	Genotype	Muscle Growth - Larval phenotype (Mef2-Gal4)	Adult phenotype with Mef2-Gal4
									adults
	FBgn0016122	CG10593	Acer	Angiotensin-converting enzyme-related	ACE	10593R-1	10593R-1	no phenotype	none
	FBgn0016122	CG10593	Acer	Angiotensin-converting enzyme-related	ACE	10593R-3	10593R-3	no phenotype	none
	FBgn0016122	CG10593	Acer	Angiotensin-converting enzyme-related	CG10593	3324	v3324
	FBgn0024913	CG11062	Actβ	Activin-β	INHBA	42493	HMJ02057	no phenotype	none
	FBgn0024913	CG11062	Actβ	Activin-β	INHBA	11062R-1	11062R-1	no phenotype	none
	FBgn0024913	CG11062	Actβ	Activin-β	INHBA	11062R-2	11062R-2	no phenotype	none
	FBgn0024913	CG11062	Actβ	Activin-β	INHBA	108663	v108663	no phenotype	none
	FBgn0024913	CG11062	Actβ	Activin-β	INHBA	12174	v12174	no phenotype	none
	FBgn0024913	CG11062	Actβ	Activin-β	INHBA	29597	P{TRiP.JF03276}attP2	no phenotype	none
	FBgn0038341	CG14869	AdamTS-A	CG14869	ADAMTS9	HMJ21762	HMJ21762	no phenotype	none
	FBgn0038341	CG14869	AdamTS-A	CG14869	ADAMTS9	110157	v110157	thin larvae	non-flighted
	FBgn0038341	CG14869	AdamTS-A	CG14869	ADAMTS9	33347	v33347	no phenotype	none
	FBgn0038341	CG14869	AdamTS-A	CG14869	ADAMTS9	33346	v33346	no phenotype	none
	FBgn0036752	CG5992	Adgf-A	Adenosine deaminase-related growth factor A	CECR1	110152	v110152	no phenotype	none
	FBgn0036752	CG5992	Adgf-A	Adenosine deaminase-related growth factor A	CECR1	50426	v50426	no phenotype	none
	FBgn0036752	CG5992	Adgf-A	Adenosine deaminase-related growth factor A	CECR1	50427	v50427	no phenotype	none
	FBgn0036752	CG5992	Adgf-A	Adenosine deaminase-related growth factor A	CECR1	16456	v16456	no phenotype	none
	FBgn0038173	CG9345	Adgf-C	Adenosine deaminase-related growth factor C	CECR1	42915	HMS02608	no phenotype	none
	FBgn0038173	CG9345	Adgf-C	Adenosine deaminase-related growth factor C	CECR1	16643	v16643	no phenotype	none
	FBgn0038172	CG9621	Adgf-D	Adenosine deaminase-related growth factor D	CECR1	9621R-1	9621R-1	no phenotype	non-flighted
	FBgn0038172	CG9621	Adgf-D	Adenosine deaminase-related growth factor D	CECR1	9621R-3	9621R-3	no phenotype	non-flighted
	FBgn0038172	CG9621	Adgf-D	Adenosine deaminase-related growth factor D	CECR1	110490	v110490	no phenotype	non-flighted
	FBgn0038172	CG9621	Adgf-D	Adenosine deaminase-related growth factor D	CECR1	16641	v16641	no phenotype	non-flighted
	FBgn0038172	CG9621	Adgf-D	Adenosine deaminase-related growth factor D	CECR1	16639	v16639	no phenotype	non-flighted
	FBgn0038172	CG9621	Adgf-D	Adenosine deaminase-related growth factor D	CECR1	56980	P{TRiP.HMC04420}attP40	smaller larvae	none
	FBgn0015010	CG9538	Ag5r	Antigen 5-related	GLIPR1L1	41650	v41650	no phenotype	none
	FBgn0015010	CG9538	Ag5r	Antigen 5-related	GLIPR1L1	28230	v28230	no phenotype	none
	FBgn0015010	CG9538	Ag5r	Antigen 5-related	GLIPR1L1	28229	v28229	no phenotype	none
	FBgn0020508	CG9540	Ag5r2	Antigen 5-related 2	GLIPR1L1	HMJ23437	HMJ23437	no phenotype	none
	FBgn0020508	CG9540	Ag5r2	Antigen 5-related 2	GLIPR1L1	107480	v107480	no phenotype	inability to eclose
	FBgn0020508	CG9540	Ag5r2	Antigen 5-related 2	GLIPR1L1	14807	v14807	no phenotype	delayed development;
	FBgn0020508	CG9540	Ag5r2	Antigen 5-related 2	GLIPR1L1	56955	P{TRiP.HMC04395}attP40	no phenotype	none
	FBgn0012037	CG8827	Ance	Angiotensin converting enzyme	ACE	36749	HMS03009	2nd instar larvae	larval lethal
	FBgn0012037	CG8827	Ance	Angiotensin converting enzyme	ACE	8827R-1	8827R-1	no phenotype	inability to eclose
	FBgn0012037	CG8827	Ance	Angiotensin converting enzyme	ACE	8827R-2	8827R-2	no phenotype	none
	FBgn0012037	CG8827	Ance	Angiotensin converting enzyme	ACE	41219	v41219	no phenotype	none
	FBgn0004569	CG4531	aos	argos	EGF	5363	y1 w* P{UAS-argos.M}30-102-1; P{UAS-argos.M}30-85-1	small larvae and pupae	only males; up wings and non-flighted
	FBgn0004569	CG4531	aos	argos	EGF	28383	JF03020	no phenotype	none
	FBgn0004569	CG4531	aos	argos	EGF	3237	v3237	no phenotype	none
	FBgn0004569	CG4531	aos	argos	EGF	47181	v47181	no phenotype	none
	FBgn0004569	CG4531	aos	argos	EGF	47180	v47180
	FBgn0000108	CG7727	Appl	beta amyloid protein precursor-like	APP	38403	UAS-Appl	no phenotype	none
	FBgn0000108	CG7727	Appl	beta amyloid protein precursor-like	APP	29862	y[1] w[*]; P{w[+mC]=UAS-Appl.s}2	no phenotype	none
	FBgn0000108	CG7727	Appl	beta amyloid protein precursor-like	APP	28043	JF02878	no phenotype	inability to eclose
	FBgn0000108	CG7727	Appl	beta amyloid protein precursor-like	APP	39013	HMS01931	no phenotype	none
	FBgn0000108	CG7727	Appl	beta amyloid protein precursor-like	APP	42675	v42675	no phenotype	none
	FBgn0026562	CG6378	BM-40-SPARC	BM-40-SPARC	SPARC	UAS-Sparc	UAS-Sparc	no phenotype	non-flighted, males with droopy wings
	FBgn0026562	CG6378	BM-40-SPARC	BM-40-SPARC	SPARC	UAS-Sparc	UAS-Sparc	embryonic lethal?	N/A
	FBgn0026562	CG6378	BM-40-SPARC	BM-40-SPARC	SPARC	6378R-1	6378R-1	small larvae/pupae ++	early pupal lethal
	FBgn0026562	CG6378	BM-40-SPARC	BM-40-SPARC	SPARC	6378R-4	6378R-4	small larvae /pupae+	mid/late pupal lethal
	FBgn0026562	CG6378	BM-40-SPARC	BM-40-SPARC	SPARC	16677	v16677	small/thin larvae	none
	FBgn0026562	CG6378	BM-40-SPARC	BM-40-SPARC	SPARC	16678	v16678	small larvae	none
	FBgn0026562	CG6378	BM-40-SPARC	BM-40-SPARC	SPARC	100566	v100566	no phenotype	none
	FBgn0026562	CG6378	BM-40-SPARC	BM-40-SPARC	SPARC	40885	P{TRiP.HMS02133}attP40	no phenotype	none
	FBgn0014135	CG4608	bnl	branchless	FGF20	34572	HMS01046	small and thinner larvae	non-flighted, slow climbers, small flies
	FBgn0014135	CG4608	bnl	branchless	FGF20	101377	v101377	a bit thinner larvae	non-flighted
	FBgn0014135	CG4608	bnl	branchless	FGF20	5730	v5730	n phenotype	none
	FBgn0014135	CG4608	bnl	branchless	FGF20	4608R-1	4608R-1	no phenotype	none
	FBgn0014135	CG4608	bnl	branchless	FGF20	4608R-2	4608R-2	no phenotype	none
	FBgn0052183	CG32183	CG32183	Ccn	CTGF	v38208	v38208	no phentoype	non-flighted
	FBgn0052183	CG32183	CG32183	Ccn	CTGF	31715	HM04023	no phentoype	none
	FBgn0052183	CG32183	CG32183	Ccn	CTGF	41913	HMS02310	no phentoype	none
	FBgn0052183	CG32183	CG32183	Ccn	CTGF	101518	v101518	no phentoype	none
	FBgn0052183	CG32183	CG32183	Ccn	CTGF	101520	v101520	no phentoype	pharate lethal
	FBgn0036745	CG7484	CG7484	CG7484	SEP15-	HMJ23358	HMJ23358	no phenotype	none
	FBgn0036745	CG7484	CG7484	CG7484	SEP15-	105423	v105423	a bit thinner, smaller pupae	none
	FBgn0036745	CG7484	CG7484	CG7484	SEP15-	13358	v13358	no phenotype	none
	FBgn0036745	CG7484	CG7484	CG7484	SEP15-	61869	P{TRiP.HMJ23358}attP40	no phenotype	none
	FBgn0038365	CG9593	CG9593	CG9593	ANGPT	105528	v105528	no phenotype	none
	FBgn0038365	CG9593	CG9593	CG9593	ANGPT	24165	v24165	no phenotype	none
	FBgn0030163	CG1791	CG1791	CG1791	ANGPTL2	51727	HMC03271	no phenotype	none
	FBgn0030163	CG1791	CG1791	CG1791	ANGPTL2	105446	v105446	no phenotype	none
	FBgn0030163	CG1791	CG1791	CG1791	ANGPTL2	14629	v14629	bigger	none
	FBgn0029930	CG12541	CG12541	CG12541	FNDC4/FNDC5	102680	v102680	no phenotype	none
	FBgn0032797	CG10186	CG10186	CG10186	CFH	10186R-1	10186R-1	embryonic lethal	embryonic lethal
	FBgn0032797	CG10186	CG10186	CG10186	CFH	10186R-4	10186R-4	no phenotype	non-flighted; climb ok
	FBgn0032797	CG10186	CG10186	CG10186	CFH	101250	v101250	no phenotype	inability to eclose; non-flighted escaper
	FBgn0032797	CG10186	CG10186	CG10186	CFH	30767	v30767
	FBgn0039054	CG13830	CG13830	CG13830	SPOCK3	44530	HMC02924	no phenotype	none
	FBgn0039054	CG13830	CG13830	CG13830	SPOCK3	38235	HMS01679	no phenotype	none
	FBgn0039054	CG13830	CG13830	CG13830	SPOCK3	13830R-1	13830R-1
	FBgn0039054	CG13830	CG13830	CG13830	SPOCK3	13830R-3	13830R-3	no phenotype	none
	FBgn0039054	CG13830	CG13830	CG13830	SPOCK3	110426	v110426	no phenotype	none
	FBgn0039054	CG13830	CG13830	CG13830	SPOCK3	44583	v44583
	FBgn0039054	CG13830	CG13830	CG13830	SPOCK3	44584	v44584
	FBgn0032834	CG13965	CG13965	CG13965	MUCL1	44015	HMS02729	no phenotype	none
	FBgn0032834	CG13965	CG13965	CG13965	MUCL1	106357	v106357	no phenotype	none
	FBgn0032834	CG13965	CG13965	CG13965	MUCL1	41223	v41223	embryonic lethal	embryonic lethal
	FBgn0039770	CG15537	CG15537	CG15537	CRHBP	28767	JF03195	no phenotype	none
	FBgn0039770	CG15537	CG15537	CG15537	CRHBP	15537R-1	15537R-1	no phenotype	none
	FBgn0039770	CG15537	CG15537	CG15537	CRHBP	15537R-2	15537R-2	no phenotype/ dead black embryos	none
	FBgn0039770	CG15537	CG15537	CG15537	CRHBP	106332	v106332	no phenotype	none
	FBgn0032144	CG17633	CG17633	CG17633	CPB1	F002266	UAS-CG17633.ORF.3xHA	no phenotype	none
	FBgn0032144	CG17633	CG17633	CG17633	CPB1	17633R-2	17633R-2	no phenotype	none
	FBgn0032144	CG17633	CG17633	CG17633	CPB1	108462	v108462	no phenotype	none
	FBgn0032144	CG17633	CG17633	CG17633	CPB1	13283	v13283	no phenotype	none
	FBgn0032144	CG17633	CG17633	CG17633	CPB1	47634	v47634	no phenotype	none
	FBgn0032144	CG17633	CG17633	CG17633	CPB1	47635	v47635	no phenotype	none
	FBgn0032144	CG17633	CG17633	CG17633	CPB1	60043	P{TRiP.HMC05036}attP40	no phenotype	none
	FBgn0033710	CG17739	CG17739	CG17739	SPON1	28770	JF03198	no phenotype	none
	FBgn0033710	CG17739	CG17739	CG17739	SPON1	v106131	v106131	no phenotype	none
	FBgn0033710	CG17739	CG17739	CG17739	SPON1	36542	v36542
	FBgn0037433	CG17919	CG17919	CG17919	PEBP1	17919R-2	17919R-2	no phenotype	none
	FBgn0037433	CG17919	CG17919	CG17919	PEBP1	17919R-3	17919R-3	no phenotype	none
	FBgn0037433	CG17919	CG17919	CG17919	PEBP1	46472	v46472	no phenotype	none
	FBgn0037433	CG17919	CG17919	CG17919	PEBP1	38204	v38204
	FBgn0030164	CG1889	CG1889	CG1889	ANGPTL2	51512	HMC03288	no phenotype	none
	FBgn0030164	CG1889	CG1889	CG1889	ANGPTL2	1889R-3	1889R-3	no phenotype	none
	FBgn0030164	CG1889	CG1889	CG1889	ANGPTL2	101573	v101573	no phenotype	inability to eclose
	FBgn0030164	CG1889	CG1889	CG1889	ANGPTL2	30858	v30858
	FBgn0000299	CG4145	Cg25C	Collagen type IV	COL4A5	44520	HMC02910	early 2nd instar lethal	larval lethal
	FBgn0000299	CG4145	Cg25C	Collagen type IV	COL4A5	104536	v104536	small larvae (1st instar)	larval lethal
	FBgn0000299	CG4145	Cg25C	Collagen type IV	Cg25C	28369	v28369	no phenotype	none
	FBgn0034753	CG2852	CG2852	CG2852	PPIB	HMJ21232	HMJ21232	no phenotype	none
	FBgn0034753	CG2852	CG2852	CG2852	PPIB	55196	HMC03892	no phenotype	none
	FBgn0034753	CG2852	CG2852	CG2852	PPIB	102376	v102376	no phenotype	non CyO are non-flighted, slow climbers
	FBgn0034753	CG2852	CG2852	CG2852	PPIB	15069	v15069	no phenotype	none
	FBgn0050280	CG30280	CG30280	CG30280	ANGPTL7	53693	HMJ21678	no phenotype	none
	FBgn0050280	CG30280	CG30280	CG30280	ANGPTL7	53271	HMC03413	no phenotype	none
	FBgn0050280	CG30280	CG30280	CG30280	ANGPTL7	34743	v34743	no phenotype	inability to eclose, weak escapers
	FBgn0050280	CG30280	CG30280	CG30280	ANGPTL7	34744	v34744
	FBgn0050281	CG30281	CG30281	CG30281	ANGPTL3	108551	v108551	no phenotype	none
	FBgn0029791	CG4096	CG4096	CG4096	ADAMTS12	108353	v108353	no phenotype	none
	FBgn0029791	CG4096	CG4096	CG4096	ADAMTS12	44522	HMC02914	no phenotype	none
	FBgn0029791	CG4096	CG4096	CG4096	ADAMTS12	109025	v109025
	FBgn0051619	CG31619	CG31619	CG31619	ADAMTSL3	55296	HMC03983	no phenotype	none
	FBgn0051619	CG31619	CG31619	CG31619	ADAMTSL3	104736	v104736	no phenotype	none
	FBgn0051619	CG31619	CG31619	CG31619	ADAMTSL3	33102	v33102	no phenotype	none
	FBgn0051704	CG31704	CG31704	CG31704	SPINK2 (serine protease inhibitor)	F002218	UAS-CG31704.ORF.3xHA	no phenotype	none
	FBgn0051704	CG31704	CG31704	CG31704	SPINK2	105003	v105003	no phenotype	inability to eclose; few non-flighted escapers
	FBgn0051704	CG31704	CG31704	CG31704	SPINK2	39450	v39450	embryonic lethal	all CyO progenies
	FBgn0051704	CG31704	CG31704	CG31704	SPINK2	HMJ23751	y1 v1; P{TRiP}attP40/CyO	no phenotype	non CyO F1 are fine
	FBgn0051704	CG31704	CG31704	CG31704	SPINK2	8900	v8900
	FBgn0051704	CG31704	CG31704	CG31704	SPINK2	55995	P{TRiP.HMC04291}attP40	no phenotype	none
	FBgn0051832	CG31832	CG31832	CG31832	ANGPTL5	F002456	UAS-CG31832.ORF.3xHA	no phenotype	none
	FBgn0051832	CG31832	CG31832	CG31832	ANGPTL5	104748	v104748	embryonic lethal	embryonic lethal
	FBgn0051832	CG31832	CG31832	CG31832	ANGPTL5	47633	v47633	no phenotype	none
	FBgn0051999	CG31999	CG31999	CG31999	FBLN2	31697	JF01163	no phenotype	none
	FBgn0051999	CG31999	CG31999	CG31999	FBLN2	31999R-1	31999R-1	no phenotype	none
	FBgn0051999	CG31999	CG31999	CG31999	FBLN2	106122	v106122	no phenotype	none
	FBgn0051999	CG31999	CG31999	CG31999	FBLN2	29155	v29155	no phenotype	non-flighted
	FBgn0051999	CG31999	CG31999	CG31999	FBLN2	31999R-4	31999R-4	no phenotype	none
	FBgn0051999	CG31999	CG31999	CG31999	FBLN2	31587	P{TRiP.JF01162}attP2	no phenotype	none
	FBgn0052354	CG32354	CG32354	CG32354	AGRN	50693	HMC03095	no phenotype	none
	FBgn0053276	CG33276	CG33276	CG33276	URM1	48364	v48364	no phenotype	none
	FBgn0053276	CG33276	CG33276	CG33276	URM1	48363	v48363	no phenotype	none
	FBgn0053276	CG33276	CG33276	CG33276	URM1	HMJ30197	y1 v1; P{TRiP}attP40/CyO	no phenotype	non CyO males are fine
	FBgn0053276	CG33276	CG33276	CG33276	URM1	55955	P{TRiP.HMC04244}attP40	no phenotype	none
	FBgn0030880	CG6788	CG6788	CG6788	FGL1	101786	v101786	no phenotype	inability to eclose; non-flighted escapers
	FBgn0030880	CG6788	CG6788	CG6788	FGL1	HMJ30283	y1 v1; P{TRiP}attP40/CyO	no phenotype	non CyO F1 are fine
	FBgn0030880	CG6788	CG6788	CG6788	FGL1	109046	v109046
	FBgn0030880	CG6788	CG6788	CG6788	FGL1	42911	v42911	no phenotype	none
	FBgn0030880	CG6788	CG6788	CG6788	FGL1	42912	v42912	no phenotype	none
	FBgn0030880	CG6788	CG6788	CG6788	FGL1	55941	P{TRiP.HMC04229}attP40	no phenotype	none
	FBgn0033350	CG8237	CG8237	CG8237	FAM8A1	103932	v103932	no phenotype	inability to eclose
	FBgn0033350	CG8237	CG8237	CG8237	FAM8A1	9324	v9324	no phenotype	none
	FBgn0040502	CG8343	CG8343	CG8343	REG4	F002547	UAS-CG8343.ORF.3xHA	no phenotype	none
	FBgn0040502	CG8343	CG8343	CG8343	REG4	42659	HMS02495	no phenotype(annotated as "sick larvae" by D.R.)	none
	FBgn0040502	CG8343	CG8343	CG8343	REG4	8343R-1	8343R-1	embryonic lethal	N/A
	FBgn0040502	CG8343	CG8343	CG8343	REG4	8343R-2	8343R-2	no phenotype	non-flighted
	FBgn0040502	CG8343	CG8343	CG8343	REG4	107862	v107862	no phenotype	female flies flightless deformed wings
	FBgn0038126	CG8483	CG8483	CG8483	GLIPR1	8483R-1	8483R-1	no phenotype	none
	FBgn0038126	CG8483	CG8483	CG8483	GLIPR1	8483R-3	8483R-3	no phenotype	none
	FBgn0038126	CG8483	CG8483	CG8483	GLIPR1	108588	v108588	no phenotype	inability to eclose; non flighted escaper
		CG8483	CG8483	CG8483	GLIPR1	41264	v41264	no phenotype	none
	FBgn0033312	CG8642	CG8642	CG8642	ANGPTL7	8642R-1	8642R-1	no phenotype	none
	FBgn0033312	CG8642	CG8642	CG8642	ANGPTL7	8642R-2	8642R-2	no phenotype	none
	FBgn0033312	CG8642	CG8642	CG8642	ANGPTL7	101888	v101888	no phenotype	none
	FBgn0033312	CG8642	CG8642	CG8642	ANGPTL7	35997	v35997	no phenotype	none
	FBgn0033312	CG8642	CG8642	CG8642	ANGPTL7	35998	v35998	no phenotype	none
	FBgn0033312	CG8642	CG8642	CG8642	ANGPTL7	55946	P{TRiP.HMC04234}attP40	thinner/smaller larvae and pupae	pharate lethal, I fine escaper
	FBgn0030562	CG9400	CG9400	CG9400	PI16	9400R-2	9400R-2	no phenotype	none
	FBgn0030562	CG9400	CG9400	CG9400	PI16	9400R-4	9400R-4	no phenotype	none
	FBgn0030562	CG9400	CG9400	CG9400	PI16	108689	v108689	no phenotype	inability to eclose; few escapers are non-flighted
	FBgn0030562	CG9400	CG9400	CG9400	PI16	43296	v43296	no phenotype	none
	FBgn0030562	CG9400	CG9400	CG9400	PI16	43297	v43297
	FBgn0034803	CG9849	CG9849	CG9849	PRADC1	9849R-1	9849R-1	no phenotype	none
	FBgn0034803	CG9849	CG9849	CG9849	PRADC1	9849R-2	9849R-2	no phenotype	none
	FBgn0034803	CG9849	CG9849	CG9849	PRADC1	109390	v109390	no phenotype	non-flighted, wings up on tap
	FBgn0034803	CG9849	CG9849	CG9849	PRADC1	12852	v12852
	FBgn0034803	CG9849	CG9849	CG9849	PRADC1	55948	P{TRiP.HMC04237}attP40	no phenotype	none
	FBgn0035398	CG1869	Cht7	Cht7	CHIT1	104445	v104445	no phenotype	inability to eclose
	FBgn0035398	CG1869	Cht7	Cht7	CHIT1	42877	v42877	no phenotype	non-flighted mostly but not all
	FBgn0035398	CG1869	Cht7	Cht7	CHIT1	42878	v42878	no phenotype	non-flighted, most sticking to media
	FBgn0035398	CG1869	Cht7	Cht7	CHIT1	1869R-1	1869R-1	no phenotype	non-CyO F1 are fine
	FBgn0031461	CG16987	daw	dawdle	TGFB1	50911	HMJ03135	no phenotype	none
	FBgn0031461	CG16987	daw	dawdle	TGFB1	16987R-1	16987R-1	no phenotype	none
	FBgn0031461	CG16987	daw	dawdle	TGFB1	16987R-2	16987R-2	no phenotype	none
	FBgn0031461	CG16987	daw	dawdle	TGFB1	105309	v105309	no phenotype	none
	FBgn0031461	CG16987	daw	dawdle	TGFB1	34974	P{TRiP.HMS01110}attP2	Bigger	none
	FBgn0000490	CG9885	dpp	decapentaplegic	BMP2	UAS-dpp	UAS-dpp
	FBgn0000490	CG9885	dpp	decapentaplegic	BMP2	33767	JF02794	early 2nd instar larvae	larval lethal
	FBgn0000490	CG9885	dpp	decapentaplegic	BMP2	36779	P{TRiP.JF02455}attP2	early 2nd instar larvae	larval lethal
	FBgn0000490	CG9885	dpp	decapentaplegic	BMP2	33628	P{TRiP.HMS00022}attP2	small rounder larvae and pupae	30 female non-flighted flies
	FBgn0000490	CG9885	dpp	decapentaplegic	BMP2	33618	P{TRiP.HMS00011}attP2	early 2nd instar larval lethal and some normal larvae	few F1
	FBgn0000490	CG9885	dpp	decapentaplegic	BMP2	25782	JF01371	no phenotype	none
	FBgn0000490	CG9885	dpp	decapentaplegic	BMP2	31172	JF01677	no phenotype	none
	FBgn0000490	CG9885	dpp	decapentaplegic	BMP2	31530	JF01090	no phenotype	none
	FBgn0000490	CG9885	dpp	decapentaplegic	BMP2	31531	JF01091	no phenotype	none
	FBgn0000490	CG9885	dpp	decapentaplegic	BMP2	9885R-1	9885R-1	no phenotype	none
	FBgn0000490	CG9885	dpp	decapentaplegic	BMP2	9885R-2	9885R-2	no phenotype	none
	FBgn0033483	CG12919	egr	eiger	EDA	51280	w[1118]; P{w[+mW.hs]=GawB}rn[GAL4-5], P{w[+mC]=UAS-eiger.M}Av, P{w[+mC]=tubP-GAL80[ts]}2/TM6B, P{w[+mC]=tubP-GAL80}OV3, Tb[1]	no phenotype	none
	FBgn0033483	CG12919	egr	eiger	EDA	55276	HMC03963	thicker	none
	FBgn0033483	CG12919	egr	eiger	EDA	108814	v108814	no phenotype	none
	FBgn0033483	CG12919	egr	eiger	EDA	58993	P{UAS-eiger.IR}3	no phenotype	none
	FBgn0033483	CG12919	egr	eiger	EDA	45252	v45252
	FBgn0033483	CG12919	egr	eiger	EDA	45253	v45253	no phenotype	none
	FBgn0031414	CG33955	eys	eyes shut	EYS	31513	JF01069	no phenotype	none
	FBgn0031414	CG33955	eys	eyes shut	EYS	31514	JF01070	no phenotype	none
	FBgn0031414	CG33955	eys	eyes shut	EYS	33764	JF02463	no phenotype	none
	FBgn0031414	CG33955	eys	eyes shut	EYS	33766	JF02708	no phenotype	none
	FBgn0031414	CG33955	eys	eyes shut	EYS	15388R-3	15388R-3	no phenotype	none
	FBgn0031414	CG33955	eys	eyes shut	EYS	15388R-4	15388R-4	no phenotype	none
	FBgn0031414	CG33955	eys	eyes shut	EYS	22541	v22541
	FBgn0031414	CG33955	eys	eyes shut	EYS	32599	v32599
	FBgn0031414	CG33955	eys	eyes shut	EYS	106892	v106892	no phenotype	pharate lethal, few escapers are females and are non-flighted
	FBgn0031414	CG33955	eys	eyes shut	EYS	106942	v106942
	FBgn0031414	CG33955	eys	eyes shut	EYS	107636	v107636	no phenotype	none
	FBgn0026721	CG6953	fat-spondin	fat-spondin	SPON1	50629	HMC02996	no phenotype	none
	FBgn0026721	CG6953	fat-spondin	fat-spondin	SPON1	105844	v105844	no phenotype	none
	FBgn0026721	CG6953	fat-spondin	fat-spondin	SPON1	1530	v1530
	FBgn0035798	CG7526	frac	faulty attraction	FBN3	104254	v104254	no phenotype	none
	FBgn0035798	CG7526	frac	faulty attraction	FBN3	31577	JF01150	no phenotype	none
	FBgn0035798	CG7526	frac	faulty attraction	FBN3	31578	JF01151	no phenotype	none
	FBgn0035798	CG7526	frac	faulty attraction	FBN3	HMJ30018	y1 v1; P{TRiP}attP40/CyO	no phenotype	none
	FBgn0259878	CG33466	Fs	Follistatin	FST	13016	v13016	no phenotype	none
	FBgn0259878	CG33466	Fs	Follistatin	FST	46260	v46260	bigger?	none
	FBgn0259878	CG33466	Fs	Follistatin	FST	57394	P{TRiP.HMC04698}attP40	no phenotype	none
	FBgn0259878	CG33466	Fs	Follistatin	FST	12956R-1	12956R-1	no phenotype	non CyO F1 pharate lethal
	FBgn0259878	CG33466	Fs	Follistatin	FST	12956R-3	12956R-3	no phenotype	none
	FBgn0024234	CG5562	gbb	glass bottom boat	BMP6	63058	y[1] w[*]; P{w[+mC]=UASp-gbb.GFP}33.1	no phenotype	pharate lethal
	FBgn0024234	CG5562	gbb	glass bottom boat	BMP6	34898	HMS01243	no phenotype	none
	FBgn0024234	CG5562	gbb	glass bottom boat	BMP6	5562R-1	5562R-1	no phenotype	none
	FBgn0024234	CG5562	gbb	glass bottom boat	BMP6	5562R-3	5562R-3	no phenotype	none
	FBgn0033799	CG4604	GLaz	Glial Lazarillo	APOD	27905	UAS-Glaz	no phenotype	none
	FBgn0033799	CG4604	GLaz	Glial Lazarillo	APOD	107433	v107433	embryonic lethal	embryonic lethal
	FBgn0033799	CG4604	GLaz	Glial Lazarillo	APOD	15387	v15387	no phenotype	non Sb F1 are fine
	FBgn0033799	CG4604	GLaz	Glial Lazarillo	APOD	15389	v15389	no phenotype	non Sb F1 are fine
	FBgn0027342	CG40041	Gpb5	Glycoprotein hormone beta 5 ortholog (H. sapiens)	FSHB	F002239	UAS-Gpb5.ORF.3xHA	bigger?	none
	FBgn0027342	CG40041	Gpb5	Glycoprotein hormone beta 5 ortholog (H. sapiens)	FSHB	56920	P{TRiP.HMC04358}attP40	no phenotype	none
	FBgn0001137	CG17610	grk	gurken	EGF	58417	w*; P{UASp-grk.sec}2/CyO	small larvae and pupae	non CyO F1 are small in size but flighted
	FBgn0001137	CG17610	grk	gurken	EGF	17610R-2	17610R-2	no phenotype	weak flighted
	FBgn0001137	CG17610	grk	gurken	EGF	17610R-4	17610R-4	thinner, long, thin fat body, delayed larvae	non-flighted
	FBgn0001137	CG17610	grk	gurken	EGF	101701	v101701	no phenotype	inabilit to eclose, escapers have deformed wings and non-deformed winged flies are non-flighted
	FBgn0001137	CG17610	grk	gurken	EGF	36251	v36251	no phenotype	none
	FBgn0001137	CG17610	grk	gurken	EGF	55926	P{TRiP.HMC04213}attP40	no phenotype	none, few non CyO
	FBgn0001137	CG17610	grk	gurken	EGF	4331	v4331
	FBgn0001137	CG17610	grk	gurken	EGF	4332	v4332
	FBgn0029167	CG7002	Hml	Hemolectin	OTOG	50640	HMC03040	no phenotype	none
	FBgn0029167	CG7002	Hml	Hemolectin	OTOG	37005	v37005	no phenotype	none
	FBgn0029167	CG7002	Hml	Hemolectin	OTOG	37006	v37006	no phenotype	non sb progenies are fine
	FBgn0020416	CG4472	Idgf1	Imaginal disc growth factor 1	CHIT1	52657	UAS-Idgf1	no phenotype	none
	FBgn0020416	CG4472	Idgf1	Imaginal disc growth factor 1	CHIT1	12414	v12414	no phenotype	none
	FBgn0020416	CG4472	Idgf1	Imaginal disc growth factor 1	CHIT1	12416	v12416	no phenotype	none
	FBgn0020416	CG4472	Idgf1	Imaginal disc growth factor 1	CHIT1	57508	P{TRiP.HMC04823}attP40	no phenotype	none
	FBgn0020415	CG4475	Idgf2	Imaginal disc growth factor 2	CHIT1	4475R-1	4475R-1	no phenotype	none
	FBgn0020415	CG4475	Idgf2	Imaginal disc growth factor 2	CHIT1	4475R-2	4475R-2	no phenotype	none
	FBgn0020415	CG4475	Idgf2	Imaginal disc growth factor 2	CHIT1	55935	P{TRiP.HMC04223}attP40	no phenotype	none
	FBgn0020414	CG4559	Idgf3	Imaginal disc growth factor 3	CHIT1	52658	UAS-Idgf3	no phenotype	none
	FBgn0020414	CG4559	Idgf3	Imaginal disc growth factor 3	CHIT1	4559R-2	4559R-2	no phenotype	none
	FBgn0020414	CG4559	Idgf3	Imaginal disc growth factor 3	CHIT1	4559R-3	4559R-3	no phenotype	none
	FBgn0020414	CG4559	Idgf3	Imaginal disc growth factor 3	CHIT1	12422	v12422
	FBgn0020414	CG4559	Idgf3	Imaginal disc growth factor 3	CHIT1	12423	v12423
	FBgn0026415	CG1780	Idgf4	Imaginal disc growth factor 4	CHIT1	55381	HMC04069	no phenotype	none
	FBgn0026415	CG1780	Idgf4	Imaginal disc growth factor 4	CHIT1	1780R-1	1780R-1	embryonic lethal	embryonic lethal
	FBgn0026415	CG1780	Idgf4	Imaginal disc growth factor 4	CHIT1	1780R-4	1780R-4	embryonic lethal	embryonic lethal
	FBgn0026415	CG1780	Idgf4	Imaginal disc growth factor 4	CHIT1	104968	v104968	no phenotype	none
	FBgn0026415	CG1780	Idgf4	Imaginal disc growth factor 4	CHIT1	14624	v14624	no phenotype	none
	FBgn0064237	CG5154	Idgf5	Imaginal disc growth factor 5	CHIT1	100977	v100977	no phenotype	none
	FBgn0064237	CG5154	Idgf5	Imaginal disc growth factor 5	CHIT1	16795	v16795	no phenotype	none
	FBgn0064237	CG5154	Idgf5	Imaginal disc growth factor 5	CHIT1	HMJ23141	HMJ23141	no phenotype	none(non CyO)
	FBgn0063368	CG8167	Ilp2	Insulin-like peptide 2		31068	JF01518	no phenotype	none
	FBgn0063368	CG8167	Ilp2	Insulin-like peptide 2		32475	HMS00476	no phenotype	none
	FBgn0063368	CG8167	Ilp2	Insulin-like peptide 2		44761	v44761	no phenotype	non cyO F1 females are fine, one male non-flighted
	FBgn0063368	CG8167	Ilp2	Insulin-like peptide 2		102158	v102158	no phenotype	pharate lethal
	FBgn0063368	CG8167	Ilp2	Insulin-like peptide 2		44760	v44760	no phenotype	non CyO F1 are fine
	FBgn0063368	CG8167	Ilp2	Insulin-like peptide 2		HMS00476	y1 sc v1; P{TRiP}attP2/TM3,Sb	no phenotype	non Sb F1 are fine
	FBgn0036046	CG33273	Ilp5	Insulin-like peptide 5	INS-IGF2	31378	JF01347	no phenotype	non-flighted, wings up on tap
	FBgn0036046	CG33273	Ilp5	Insulin-like peptide 5	INS-IGF2	33683	HMS00548	no phenotype	none
	FBgn0036046	CG33273	Ilp5	Insulin-like peptide 5	INS-IGF2	49520	v49520
	FBgn0036046	CG33273	Ilp5	Insulin-like peptide 5	INS-IGF2	105004	v105004	thinner and smaller larvae	none
	FBgn0036046	CG33273	Ilp5	Insulin-like peptide 5	INS-IGF2	49519	v49519
	FBgn0044048	CG14049	Ilp6	Insulin-like peptide 6		31379	JF01348	no phenotype	none
	FBgn0044048	CG14049	Ilp6	Insulin-like peptide 6		33684	HMS00549	no phenotype	none
	FBgn0044048	CG14049	Ilp6	Insulin-like peptide 6		102465	v102465	no phenotype	pharate lethal
	FBgn0044048	CG14049	Ilp6	Insulin-like peptide 6		45218	v45218	no phenotype	none
	FBgn0044047	CG13317	Ilp7	Insulin-like peptide 7		31069	JF01519	no phenotype	none
	FBgn0044047	CG13317	Ilp7	Insulin-like peptide 7		32862	HMS00649	no phenotype	none
	FBgn0044047	CG13317	Ilp7	Insulin-like peptide 7		105024	v105024	small larvae and pupae	none
	FBgn0044047	CG13317	Ilp7	Insulin-like peptide 7		49127	v49127	no phenotype	none
	FBgn0044047	CG13317	Ilp7	Insulin-like peptide 7		49128	v49128	no phenotype	none
	FBgn0044046	CG6173	Kal1	Kallmann syndrome 1 ortholog	KAL1	F001361	UAS-Kal1	no phenotype	none
	FBgn0044046	CG6173	Kal1	Kallmann syndrome 1 ortholog	KAL1	14703	v14703	no phenotype	none
	FBgn0044046	CG6173	Kal1	Kallmann syndrome 1 ortholog	KAL1	14704	v14704	no phenotype	none
	FBgn0044046	CG6173	Kal1	Kallmann syndrome 1 ortholog	KAL1	55981	P{TRiP.HMC04277}attP40	no phenotype	none
	FBgn0261534	CG7532	l(2)34Fc	lethal (2) 34Fc	FRRS1	7532R-1	7532R-1	no phenotype	none
	FBgn0261534	CG7532	l(2)34Fc	lethal (2) 34Fc	FRRS1	7532R-3	7532R-3	no phenotype	none
	FBgn0261534	CG7532	l(2)34Fc	lethal (2) 34Fc	FRRS1	12405	v12405	no phenotype	none
	FBgn0261534	CG7532	l(2)34Fc	lethal (2) 34Fc	FRRS1	13490	v13490	no phenotype	none
	FBgn0261534	CG7532	l(2)34Fc	lethal (2) 34Fc	FRRS1	56023	P{TRiP.HMC04319}attP40	thinner or slender larvae	slender F1 but fine
	FBgn0261800	CG7123	LanB1	Laminin B1	LAMB2	42616	HMS02451	no phenotype	none
	FBgn0261800	CG7123	LanB1	Laminin B1	LAMB2	23119	v23119	thinner	none
	FBgn0261800	CG7123	LanB1	Laminin B1	LAMB2	23121	v23121	thinner ++	flightless, climb ok
	FBgn0002528	CG3322	LanB2	Laminin B2	LAMC1	55388	HMC04076	thinner+	none
	FBgn0002528	CG3322	LanB2	Laminin B2	LAMC1	3322R-2	3322R-2	no phenotype	none
	FBgn0002528	CG3322	LanB2	Laminin B2	LAMC1	3322R-3	3322R-3	no phenotype	none
	FBgn0002528	CG3322	LanB2	Laminin B2	LAMC1	104013	v104013	thinner +++	inability to eclose
	FBgn0002528	CG3322	LanB2	Laminin B2	LAMC1	42559	v42559
	FBgn0040092	CG1652	lectin-46Cb	lectin-46Cb	CLEC9A	105186	v105186	no phenotype	none
	FBgn0040092	CG1652	lectin-46Cb	lectin-46Cb	CLEC9A	38103	v38103	no phenotype	none
	FBgn0040092	CG1652	lectin-46Cb	lectin-46Cb	CLEC9A	58183	P{TRiP.HMJ22160}attP40	no phenotype	none
	FBgn0032252	CG6232	loh	lonely heart	THSD4	6232R-1	6232R-1	no phenotype	none
	FBgn0032252	CG6232	loh	lonely heart	THSD4	6232R-2	6232R-2	no phenotype	none
	FBgn0032252	CG6232	loh	lonely heart	THSD4	31020	v31020	no phenotype	none
	FBgn0262169	CG2264	magu	magu	SMOC2	29670	EP-magu[G12350]	no phenotype	none
	FBgn0262169	CG2264	magu	magu	SMOC2	51169	HMJ21055	no phenotype	none
	FBgn0262169	CG2264	magu	magu	SMOC2	106494	v106494	no phenotype	none
	FBgn0027095	CG7013	Manf	Mesencephalic astrocyte-derived neurotrophic factor	MANF	22389	EP-Manf[EY20443]	no phenotype	none
	FBgn0027095	CG7013	Manf	Mesencephalic astrocyte-derived neurotrophic factor	MANF	100814	v100814	no phenotype	inability to eclose; few non-flighted escapers
	FBgn0027095	CG7013	Manf	Mesencephalic astrocyte-derived neurotrophic factor	MANF	12834	v12834	no phenotype	none
	FBgn0027095	CG7013	Manf	Mesencephalic astrocyte-derived neurotrophic factor	MANF	12835	v12835	no phenotype	none
	FBgn0039914	CG1901	mav	maverick	TGFB3	34650	HMS01125	no phenotype	inability to eclose; escapers on media. On transferring to dry tubes flies deflated wings but unable to stand
	FBgn0039914	CG1901	mav	maverick	TGFB3	1901R-3	1901R-3	no phenotype	none
	FBgn0039914	CG1901	mav	maverick	TGFB3	1901R-4	1901R-4	no phenotype	none
	FBgn0020240	CG7586	Mcr	Macroglobulin complement-related	C3	15997	EP-Mcr[EY07421]	no phenotype	none
	FBgn0020240	CG7586	Mcr	Macroglobulin complement-related	C3	100197	v100197	no phenotype	inability to eclose
	FBgn0020240	CG7586	Mcr	Macroglobulin complement-related	C3	2785	v2785	no phenotype	none
	FBgn0260745	CG3359	mfas	midline fasciclin	TGFBI	52905	HMC03645	thinner ++	escapers; non-flighted; slow climbers; droopy wings
	FBgn0260745	CG3359	mfas	midline fasciclin	TGFBI	HMJ22320	HMJ22320	no phenotype	none
	FBgn0260745	CG3359	mfas	midline fasciclin	TGFBI	HMJ22563	HMJ22563	no phenotype	none
	FBgn0260745	CG3359	mfas	midline fasciclin	TGFBI	103621	v103621	no phenotype	inability to eclose
	FBgn0260745	CG3359	mfas	midline fasciclin	TGFBI	37888	v37888	no phenotype	weak flight?
	FBgn0260745	CG3359	mfas	midline fasciclin	TGFBI	37889	v37889	no phenotype	none
	FBgn0035049	CG4859	Mmp1	Matrix metalloproteinase 1	MMP14	58701	w[*]; P{w[+mC]=UAS-Mmp1.f1}3	embryonic lethal	embryonic lethal
	FBgn0035049	CG4859	Mmp1	Matrix metalloproteinase 1	MMP14	58703	w[*]; P{w[+mC]=UAS-Mmp1.f2}3/TM3, Sb[1]	embryonic lethal	embryonic lethal. Sb F1
	FBgn0035049	CG4859	Mmp1	Matrix metalloproteinase 1	MMP14	4859R-1	4859R-1	no phenotype	none
	FBgn0035049	CG4859	Mmp1	Matrix metalloproteinase 1	MMP14	4859R-5	4859R-5	no phenotype	none
	FBgn0035049	CG4859	Mmp1	Matrix metalloproteinase 1	MMP14	101505	v101505	no phenotype	none
	FBgn0033438	CG1794	Mmp2	Matrix metalloproteinase 2	MMP25	58706	w[*]; P{w[+mC]=UAS-Mmp2.P}3	embryonic lethal	embryonic lethal
	FBgn0033438	CG1794	Mmp2	Matrix metalloproteinase 2	MMP25	HMJ23143	HMJ23143	no phenotype	non-flighted, climb ok
	FBgn0033438	CG1794	Mmp2	Matrix metalloproteinase 2	MMP25	1794-1R-1	1794-1R-1	no phenotype	non-flghted, weak climbers, difficulty in balancing, upheld?
	FBgn0033438	CG1794	Mmp2	Matrix metalloproteinase 2	MMP25	1794-1R-2	1794-1R-2	no phenotype	none
	FBgn0033438	CG1794	Mmp2	Matrix metalloproteinase 2	MMP25	107888	v107888	embryonic lethal	all CyO flies
	FBgn0033438	CG1794	Mmp2	Matrix metalloproteinase 2	CG1794	31371	P{TRiP.JF01337}attP2	no phenotype	none
	FBgn0039155	CG42543	mp	Multiplexin	COL15A1	52981	HMJ21668	no phenotype	none
	FBgn0039155	CG42543	mp	Multiplexin	COL15A1	100846	v100846	no phenotype	none
	FBgn0039155	CG42543	mp	Multiplexin	COL15A1	107319	v107319	no phenotype	none
	FBgn0039155	CG42543	mp	Multiplexin	COL15A1	28299	P{TRiP.JF02929}attP2	no phenotype	none
	FBgn0039155	CG42543	mp	Multiplexin	COL15A1	35431	v35431	no phenotype	none
	FBgn0039155	CG42543	mp	Multiplexin	COL15A1	38188	v38188	no phenotype	none
	FBgn0039155	CG42543	mp	Multiplexin	COL15A1	38189	v38189	no phenotype	none
	FBgn0020269	CG10145	mspo	M-spondin	SPON2	29460	JF03397	no phenotype	none
	FBgn0020269	CG10145	mspo	M-spondin	SPON2	v107608	v107608	no phenotype	none
	FBgn0025390	CG14796	Mur2B	Mucin related 2B	MUC4	44489	HMC02403	no phenotype	none
	FBgn0026199	CG1838	myo	myoglianin	MSTN/GDF11	UAS-myo	UAS-myo	2nd instar larvae	larval lethal
	FBgn0026199	CG1838	myo	myoglianin	MSTN/GDF11	1838R-1	1838R-1	no phenotype	none
	FBgn0026199	CG1838	myo	myoglianin	MSTN/GDF11	1838R-3	1838R-3	no phenotype	none
	FBgn0026199	CG1838	myo	myoglianin	MSTN/GDF11	31200	JF01717	no phenotype	none
	FBgn0026199	CG1838	myo	myoglianin	MSTN/GDF11	31114	JF01587	no phenotype	none
	FBgn0026199	CG1838	myo	myoglianin	MSTN/GDF11	33132	v33132
	FBgn0026199	CG1838	myo	myoglianin	MSTN/GDF11	110195	v110195
	FBgn0260660	CG18657	NetA	Netrin-A	NTN1	18657R-1	18657R-1	no phenotype	none
	FBgn0260660	CG18657	NetA	Netrin-A	NTN1	18657R-2	18657R-2	no phenotype	none
	FBgn0260660	CG18657	NetA	Netrin-A	NTN1	31288	P{TRiP.JF01232}attP2	no phenotype	none
	FBgn0260660	CG18657	NetA	Netrin-A	NTN1	31665	P{TRiP.JF01458}attP2	no phenotype	none
	FBgn0260660	CG18657	NetA	Netrin-A	NTN1	108577	v108577	no phenotype	none
	FBgn0015773	CG10521	NetB	Netrin-B	NTN1	34698	HMS01177	no phenotype	none
	FBgn0015773	CG10521	NetB	Netrin-B	NTN1	v100840	v100840	no phenotype	inability to eclose
	FBgn0015773	CG10521	NetB	Netrin-B	NTN1	25861	P{TRiP.JF01882}attP2	no phenotype	none
	FBgn0053126	CG33126	NLaz	Neural Lazarillo	APOD	16933R-1	16933R-1	no phenotype	none
	FBgn0053126	CG33126	NLaz	Neural Lazarillo	APOD	16933R-3	16933R-3	no phenotype	none
	FBgn0053126	CG33126	NLaz	Neural Lazarillo	APOD	101321	v101321	no phenotype	none
	FBgn0053126	CG33126	NLaz	Neural Lazarillo	APOD	35558	v35558	Big	none
	FBgn0003137	CG33103	Ppn	Papilin	PAPLN	31782	EP-Ppn[G4259]	no phenotype	none
	FBgn0003137	CG33103	Ppn	Papilin	PAPLN	108005	v108005	no phenotype	none
	FBgn0003137	CG33103	Ppn	Papilin	PAPLN	16523	v16523	Big
	FBgn0030964	CG7103	Pvf1	PDGF- and VEGF-related factor 1	PDGFA	F002862	UAS-Pvf1	Big	few females eclosed and normal
	FBgn0030964	CG7103	Pvf1	PDGF- and VEGF-related factor 1	PDGFA	58426	w[1118]; P{w[+mC]=UASp2-Pvf1.Rb}3	Big	none
	FBgn0030964	CG7103	Pvf1	PDGF- and VEGF-related factor 1	PDGFA	7103R-1	7103R-1	no phenotype	non-flighted, climb ok
	FBgn0030964	CG7103	Pvf1	PDGF- and VEGF-related factor 1	PDGFA	7103R-2	7103R-2	no phenotype	non-flighted, climb ok
	FBgn0030964	CG7103	Pvf1	PDGF- and VEGF-related factor 1	PDGFA	102699	v102699	no phenotype	none
	FBgn0030964	CG7103	Pvf1	PDGF- and VEGF-related factor 1	PDGFA	6173	v6173	no phenotype	none
	FBgn0030964	CG7103	Pvf1	PDGF- and VEGF-related factor 1	PDGFA	6175	v6175	no phenotype	none
	FBgn0030964	CG7103	Pvf1	PDGF- and VEGF-related factor 1	PDGFA	39038	P{TRiP.HMS01958}attP40	no phenotype	none
	FBgn0011828	CG12002	Pxn	Peroxidasin	PXDN	107180	v107180	embryonic lethal (all CyO adults)	all CyO; embryonic lethal
	FBgn0011828	CG12002	Pxn	Peroxidasin	PXDN	15277	v15277	no phenotype	none
	FBgn0011828	CG12002	Pxn	Peroxidasin	PXDN	15276	v15276	no phenotype	inability to eclose
	FBgn0011828	CG12002	Pxn	Peroxidasin	PXDN	HMC03278	y1 sc v1; P{TRiP}attP2	no phenotype	none
	FBgn0087002	CG11064	Rfabg	Retinoid- and fatty acid-binding glycoprotein	APOB	28946	HM05157	no phenotype	none
	FBgn0087002	CG11064	Rfabg	Retinoid- and fatty acid-binding glycoprotein	APOB	33388	HMS00265	no phenotype	none
	FBgn0087002	CG11064	Rfabg	Retinoid- and fatty acid-binding glycoprotein	APOB	11064R-2	11064R-2	no phenotype	none
	FBgn0087002	CG11064	Rfabg	Retinoid- and fatty acid-binding glycoprotein	APOB	11064R-3	11064R-3	no phenotype	none
	FBgn0087002	CG11064	Rfabg	Retinoid- and fatty acid-binding glycoprotein	APOB	v100944	v100944	small 1ts instar larvae; few escapers	few escaper normal flies
	FBgn0087002	CG11064	Rfabg	Retinoid- and fatty acid-binding glycoprotein	APOB	6878	v6878	no phenotype	none
	FBgn0087002	CG11064	Rfabg	Retinoid- and fatty acid-binding glycoprotein	APOB	6879	v6879	no phenotype	non Sb males are fine
	FBgn0015774	CG17579	sca	scabrous	FGA	58459	P{w[+mC]=Ubx-FLP}1, y[1] P{w[+mC]=tubP-GAL80}LL1 w[*] P{ry[+t7.2]=neoFRT}19A; P{w[+mC]=UAS-sca-EGFP}2/CyO	no phenotype	none
	FBgn0015774	CG17579	sca	scabrous	FGA	28675	JF03090	no phenotype	none
	FBgn0015774	CG17579	sca	scabrous	FGA	17579R-1	17579R-1	no phenotype	none
	FBgn0015774	CG17579	sca	scabrous	FGA	17579R-2	17579R-2	no phenotype	none
	FBgn0015774	CG17579	sca	scabrous	FGA	v44528	v44528	no phenotype	none
	FBgn0015774	CG17579	sca	scabrous	FGA	v104703	v104703	no phenotype	none
	FBgn0015774	CG17579	sca	scabrous	FGA	56928	P{TRiP.HMC04367}attP2	no phenotype	none
	FBgn0010415	CG10497	Sdc	Syndecan	SDC2	8564	UAS-Sdc	no phenotype	none
	FBgn0010415	CG10497	Sdc	Syndecan	SDC2	v107320	v107320	no phenotype	none
	FBgn0010415	CG10497	Sdc	Syndecan	SDC2	51723	HMC03265	no phenotype	none
	FBgn0010415	CG10497	Sdc	Syndecan	SDC2	13322	v13322	no phenotype	none
	FBgn0038279	CG3837	Sdr	Secreted decoy of InR	IGF1R	42609	HMS02444	no phenotype	none
	FBgn0038279	CG3837	Sdr	Secreted decoy of InR	IGF1R	v105549	v105549	no phenotype	inability to eclose
	FBgn0038279	CG3837	Sdr	Secreted decoy of InR	IGF1R	v44576	v44576	no phenotype	none
	FBgn0038279	CG3837	Sdr	Secreted decoy of InR	IGF1R	v44575	v44575	no phenotype/Big?	non Sb F1 are fine
	FBgn0038279	CG3837	Sdr	Secreted decoy of InR	IGF1R	3837R-1	3837R-1	no phenotype	none
	FBgn0038279	CG3837	Sdr	Secreted decoy of InR	IGF1R	3837R-9	3837R-9	no phenotype	none
	FBgn0011260	CG4700	Sema-2a	Sema-2a	SEMA3A	17437	EP-Sema-2a[EY08184]	no phenotype	none
	FBgn0011260	CG4700	Sema-2a	Sema-2a	SEMA3A	29519	HM05196	no phenotype	none
	FBgn0011260	CG4700	Sema-2a	Sema-2a	SEMA3A	4700R-1	4700R-1	no phenotype	none
	FBgn0011260	CG4700	Sema-2a	Sema-2a	SEMA3A	4700R-2	4700R-2	no phenotype	none
	FBgn0011260	CG4700	Sema-2a	Sema-2a	SEMA3A	15810	v15810
	FBgn0011260	CG4700	Sema-2a	Sema-2a	SEMA3A	15811	v15811
										needs repetition
	FBgn0003390	CG3135	shf	shifted	WIF1	v14803	v14803	few small larvae	larval lethal
	FBgn0003390	CG3135	shf	shifted	WIF1	55867	P{TRiP.HMC04137}attP2	no phenotype	none
	FBgn0264089	CG43758	sli	slit	SLIT2	6472	UAS-sli	no phenotype	none
	FBgn0264089	CG43758	sli	slit	SLIT2	31467	JF01228	no phenotype	none
	FBgn0264089	CG43758	sli	slit	SLIT2	v108853	v108853	bigger larvae?	non-flighted males
	FBgn0264089	CG43758	sli	slit	SLIT2	31468	P{TRiP.JF01229}attP2	no phenotype	non-flighted males, slow climbers
	FBgn0264089	CG43758	sli	slit	SLIT2	20210	v20210	thicker larvae or pupae	none
	FBgn0264089	CG43758	sli	slit	SLIT2	38233	v38233
	FBgn0033631	CG9027	Sod3	Superoxide dismutase 3	SOD3	9027R-2	9027R-2	no phenotype	none
	FBgn0033631	CG9027	Sod3	Superoxide dismutase 3	SOD3	9027R-4	9027R-4	no phenotype	none
	FBgn0033631	CG9027	Sod3	Superoxide dismutase 3	SOD3	v37793	v37793	no phenotype	none
	FBgn0033631	CG9027	Sod3	Superoxide dismutase 3	SOD3	8760	v8760	no phenotype	none
	FBgn0005672	CG10334	spi	spitz	EGF	58436	w*; P{UASp-spi.sec}3/TM3, Ser1	embryonic lethal	embryonic lethal, all Ser F1
	FBgn0005672	CG10334	spi	spitz	EGF	10334R-2	10334R-2	no phenotype	none
	FBgn0005672	CG10334	spi	spitz	EGF	28387	JF03322	no phenotype	none
	FBgn0005672	CG10334	spi	spitz	EGF	34645	HMS01120	no phenotype	none
	FBgn0005672	CG10334	spi	spitz	EGF	v103817	v103817	Big?	none
	FBgn0005672	CG10334	spi	spitz	EGF	3920	v3920
	FBgn0005672	CG10334	spi	spitz	EGF	3922	v3922
	FBgn0034709	CG3074	Swim	Secreted Wg-interacting molecule	TINAGL1	54015	HMJ21440	no phenotype	none
	FBgn0034709	CG3074	Swim	Secreted Wg-interacting molecule	TINAGL1	38414	UAS-Swim.RNAi-1	thicker	none
	FBgn0034709	CG3074	Swim	Secreted Wg-interacting molecule	TINAGL1	40951	UAS-Swim.RNAi-2	no phenotype	non-flighted
	FBgn0034709	CG3074	Swim	Secreted Wg-interacting molecule	TINAGL1	38415	UAS-Swim	no phenotype	none
	FBgn0034709	CG3074	Swim	Secreted Wg-interacting molecule	TINAGL1	3074R-1	3074R-1	no phenotype	none
	FBgn0034709	CG3074	Swim	Secreted Wg-interacting molecule	TINAGL1	v107301	v107301	no phenotype	none
	FBgn0034709	CG3074	Swim	Secreted Wg-interacting molecule	TINAGL1	v6617	v6617	no phenotype	none
	FBgn0034710	CG3074	Swim	Secreted Wg-interacting molecule	TINAGL2	v6618	v6618	no phenotype	none
	FBgn0003326	CG42338	Ten-a	Tenascin accessory	TENM4	41564	y[1] w[*]; M{w[+mC]=UAS-Ten-a.H}ZH-86Fb	no phenotype	none
	FBgn0003326	CG42338	Ten-a	Tenascin accessory	TENM4	42018	UAS-Ten-a	no phenotype	none
	FBgn0003326	CG42338	Ten-a	Tenascin accessory	TENM4	v103298	v103298	no phenotype	none
	FBgn0003326	CG42338	Ten-a	Tenascin accessory	TENM4	v105037	v105037	no phenotype	none
	FBgn0003326	CG42338	Ten-a	Tenascin accessory	TENM4	v32482	v32482	no phenotype	none
	FBgn0003326	CG42338	Ten-a	Tenascin accessory	TENM4	v39244	v39244	no phenotype	none
	FBgn0003326	CG42338	Ten-a	Tenascin accessory	TENM4	29439	P{TRiP.JF03375}attP2	no phenotype	none
	FBgn0003326	CG42338	Ten-a	Tenascin accessory	TENM4	39245	v39245	no phenotype	none
	FBgn0025879	CG6281	Timp	Tissue inhibitor of metalloproteases	TIMP2	58708	w[*]; P{w[+mC]=UAS-Timp.P}3	no phenotype	few weak escapers
	FBgn0025879	CG6281	Timp	Tissue inhibitor of metalloproteases	TIMP2	HMJ23126	HMJ23126	no phenotype	none
	FBgn0025879	CG6281	Timp	Tissue inhibitor of metalloproteases	TIMP2	6281R-1	6281R-1	no phenotype	none
	FBgn0025879	CG6281	Timp	Tissue inhibitor of metalloproteases	TIMP2	6281R-2	6281R-2	no phenotype	none
	FBgn0025879	CG6281	Timp	Tissue inhibitor of metalloproteases	TIMP2	v109427	v109427	no phenotype	none
	FBgn0025879	CG6281	Timp	Tissue inhibitor of metalloproteases	TIMP2	15372	v15372
	FBgn0025879	CG6281	Timp	Tissue inhibitor of metalloproteases	TIMP2	15373	v15373
	FBgn0038279	CG14734	Tk	Tachykinin	TAC1	v103662	v103662	no phenotype	inability to eclose
	FBgn0038279	CG14734	Tk	Tachykinin	TAC1	25800	P{TRiP.JF01818}attP2	no phenotype	none
	FBgn0267001	CG6868	tld	tolloid	BMP1	51507	HMC03275	no phenotype	none
	FBgn0267001	CG6868	tld	tolloid	BMP1	6868R-2	6868R-2	Big	none
	FBgn0267001	CG6868	tld	tolloid	BMP1	6868R-3	6868R-3	Big	none
	FBgn0267001	CG6868	tld	tolloid	BMP1	HMJ23300	HMJ23300	Big	none
	FBgn0267001	CG6868	tld	tolloid	BMP1	v100930	v100930	no phenotype	none
	FBgn0267001	CG6868	tld	tolloid	BMP1	1215	v1215
	FBgn0267001	CG6868	tld	tolloid	BMP1	1216	v1216	no phenotype	none
	FBgn0261451	CG33950	trol	terribly reduced optic lobes	HSPG2	29440	JF03376	no phenotype	none
	FBgn0261451	CG33950	trol	terribly reduced optic lobes	HSPG2	12497R-1	12497R-1	no phenotype	none
	FBgn0261451	CG33950	trol	terribly reduced optic lobes	HSPG2	v110494	v110494	no phenotype	none
	FBgn0261451	CG33950	trol	terribly reduced optic lobes	HSPG2	v22642	v22642	no phenotype	none
	FBgn0261451	CG33950	trol	terribly reduced optic lobes	HSPG2	38298	P{TRiP.HMS01759}attP40	no phenotype	none
	FBgn0261451	CG33950	trol	terribly reduced optic lobes	HSPG2	24549	v24549
	FBgn0031850	CG11326	Tsp	Thrombospondin	COMP	India#3289	UAS-Tsp	no phenotype	none
	FBgn0031850	CG11326	Tsp	Thrombospondin	COMP	29399	JF03332	no phenotype	none
	FBgn0031850	CG11326	Tsp	Thrombospondin	COMP	44116	HMS02838	no phenotype	none
	FBgn0031850	CG11326	Tsp	Thrombospondin	COMP	34661	HMS01138	Big?	none
	FBgn0031850	CG11326	Tsp	Thrombospondin	COMP	11326R-2	11326R-2	no phenotype	none
	FBgn0031850	CG11326	Tsp	Thrombospondin	COMP	11326R-3	11326R-3	no phenotype	none
	FBgn0031850	CG11326	Tsp	Thrombospondin	COMP	v100721	v100721	no phenotype	none
	FBgn0031850	CG11326	Tsp	Thrombospondin	COMP	7535	v7535	no phenotype	none
	FBgn0037976	CG4889	wg	wingless	WNT1	5918	UAS-wg	embryonic lethal	N/A
	FBgn0037976	CG4889	wg	wingless	WNT1	31249	JF01480	no phenotype	none
	FBgn0037976	CG4889	wg	wingless	WNT1	31310	JF01257	no phenotype	none
	FBgn0037976	CG4889	wg	wingless	WNT1	4889R-3	4889R-3	no phenotype	none
	FBgn0037976	CG4889	wg	wingless	WNT1	4889R-4	4889R-4	no phenotype	none
	FBgn0037976	CG4889	wg	wingless	WNT1	32994	P{TRiP.HMS00794}attP2	no phenotype	none
	FBgn0037976	CG4889	wg	wingless	WNT1	33902	P{TRiP.HMS00844}attP2	no phenotype	none
	FBgn0037976	CG4889	wg	wingless	WNT1	13351	v13351	no phenotype	none
	FBgn0037976	CG4889	wg	wingless	WNT1	13352	v13352	no phenotype	none
	FBgn0037976	CG4889	wg	wingless	WNT1	39676	v39676
	FBgn0037976	CG4889	wg	wingless	WNT1	104579	v104579	no phenotype	none
	FBgn0003719	CG1916	Wnt2	Wnt oncogene analog 3	WNT7B	F000939	UAS-Wnt2	no phenotype	none
	FBgn0003719	CG1916	Wnt2	Wnt oncogene analog 2	WNT7B	44271	HMS02826	no phenotype	none
	FBgn0003719	CG1916	Wnt2	Wnt oncogene analog 2	WNT7B	36722	HMS01613	no phenotype	none
	FBgn0003719	CG1916	Wnt2	Wnt oncogene analog 2	WNT7B	29441	JF03377	no phenotype	none
	FBgn0003719	CG1916	Wnt2	Wnt oncogene analog 2	WNT7B	6961	UAS-Wnt2	embryonic lethal	all males
	FBgn0003719	CG1916	Wnt2	Wnt oncogene analog 2	WNT7B	v104338	v104338	no phenotype	none
	FBgn0003719	CG1916	Wnt2	Wnt oncogene analog 2	WNT7B	38077	v38077	no phenotype	none
	FBgn0003719	CG1916	Wnt2	Wnt oncogene analog 2	WNT7B	38079	v38079	no phenotype	none
	FBgn0004009	CG4698	Wnt4	Wnt oncogene analog 4	WNT9B	F001112	UAS-Wnt4	no phenotype	none
	FBgn0004009	CG4698	Wnt4	Wnt oncogene analog 4	WNT9B	4698R-2	4698R-2	embryonic lethal	no females
	FBgn0004009	CG4698	Wnt4	Wnt oncogene analog 4	WNT9B	4698R-3	4698R-3	thinner larvae and pupae	inability to eclose
	FBgn0004009	CG4698	Wnt4	Wnt oncogene analog 4	WNT9B	v104671	v104671	no phenotype	inability to eclose
	FBgn0004009	CG4698	Wnt4	Wnt oncogene analog 4	WNT9B	29442	P{TRiP.JF03378}attP2	thinner larvae
	FBgn0004009	CG4698	Wnt4	Wnt oncogene analog 4	WNT9B	38010	v38010	no phenotype	none
	FBgn0004009	CG4698	Wnt4	Wnt oncogene analog 4	WNT9B	38011	v38011	no phenotype	non-CyO F1 are fine
	FBgn0004360	CG6407	Wnt5	Wnt oncogene analog 5	WNT5B	34644	HMS01119	no phenotype	none
	FBgn0004360	CG6407	Wnt5	Wnt oncogene analog 5	WNT5B	v30863	v30863	no phenotype	none
	FBgn0004360	CG6407	Wnt5	Wnt oncogene analog 5	WNT5B	v101621	v101621	no phenotype	none
	FBgn0004360	CG6407	Wnt5	Wnt oncogene analog 5	WNT5B	6407R-1	6407R-1	no phenotype	none
	FBgn0004360	CG6407	Wnt5	Wnt oncogene analog 5	WNT5B	28534	P{TRiP.HM05020}attP2	no phenotype	none
	FBgn0004360	CG6407	Wnt5	Wnt oncogene analog 5	WNT5B	32257	v32257	no phenotype	none
	FBgn0031902	CG4969	Wnt6	Wnt oncogene analog 6	WNT6	30493	HM05236	no phenotype	none
	FBgn0031902	CG4969	Wnt6	Wnt oncogene analog 6	WNT6	v104020	v104020	no phenotype	inability to eclose
	FBgn0031902	CG4969	Wnt6	Wnt oncogene analog 6	WNT6	v26669	v26669	no phenotype	none
	FBgn0031902	CG4969	Wnt6	Wnt oncogene analog 6	WNT6	v27610	v27610	no phenotype	none
	Note: 12 X-chromosome lines screened for larval muscle size and not lifespan
