# Supplementary material for: The myokine Fibcd1 is an endogenous determinant of myofiber size and mitigates cancer-induced myofiber atrophy
Source: Nat Commun. 2022 May 2;13:2370. doi: 10.1038/s41467-022-30120-1 (PMC9061726; doi:10.1038/s41467-022-30120-1)
Supplement: Supplementary file 6 — Supplementary Data 2 [file 41467_2022_30120_MOESM6_ESM.xlsx]

## Sheet: Sheet1
GRACA_tableS2_Genes regulated in diaphragm muscles from mice with LLC cancers but not in diaphragm muscles from mice with LLC cancers +rFibcd1
Symbol	Biotype	Flag	p-value(4mo_CONTROLandFIBCD1 vs. 4mo_CONTROL)	log2R(4mo_CONTROLandFIBCD1 vs. 4mo_CONTROL)	sig(4mo_CONTROLandFIBCD1 vs. 4mo_CONTROL)	p-value(4mo_LLCandFIBCD1 vs. 4mo_LLC)	log2R(4mo_LLCandFIBCD1 vs. 4mo_LLC)	sig(4mo_LLCandFIBCD1 vs. 4mo_LLC)	p-value(4mo_LLC vs. 4mo_CONTROL)	log2R(4mo_LLC vs. 4mo_CONTROL)	sig(4mo_LLC vs. 4mo_CONTROL)	p-value(4mo_LLCandFIBCD1 vs. 4mo_CONTROL)	log2R(4mo_LLCandFIBCD1 vs. 4mo_CONTROL)	sig(4mo_LLCandFIBCD1 vs. 4mo_CONTROL)
Ly6d	protein_coding	1	0.513587	-0.793939	0	0.106488	-2.43338	0	0.0250203	3.32957	1	0.511382	0.896194	0
Cd79a	protein_coding	1	0.719779	-0.409129	0	0.177334	-1.89668	0	0.0207382	3.24923	1	0.305708	1.35255	0
Cxcl13	protein_coding	1	0.878378	-0.178038	0	0.205448	-1.81368	0	0.0315705	3.05714	1	0.340896	1.24346	0
Cd19	protein_coding	1	0.649514	-0.451303	0	0.131325	-1.85613	0	0.020427	2.83475	1	0.391941	0.97862	0
Pou2af1	protein_coding	1	0.647719	-0.46141	0	0.104453	-2.03984	0	0.0258097	2.75704	1	0.527848	0.717193	0
Cd79b	protein_coding	1	0.551999	-0.606615	0	0.128528	-1.91754	0	0.0274962	2.74522	1	0.478956	0.827681	0
Cd22	protein_coding	1	0.627276	-0.421224	0	0.0683031	-1.98378	0	0.0117394	2.72396	1	0.460642	0.740176	0
Spib	protein_coding	1	0.618488	-0.486679	0	0.107284	-1.95625	0	0.0257897	2.66739	1	0.515635	0.711142	0
H2-DMb2	protein_coding	1	0.569365	-0.490037	0	0.112845	-1.69399	0	0.0146559	2.60358	1	0.364299	0.909596	0
Fcmr	protein_coding	1	0.553053	-0.53262	0	0.0908617	-1.89082	0	0.020765	2.55068	1	0.514549	0.659861	0
Glycam1	protein_coding	1	0.504367	-0.45036	0	0.0503836	-1.66194	0	0.00329063	2.53794	1	0.280624	0.876008	0
Saa3	protein_coding	1	0.0050855	1.75671	1	0.0600649	-1.34799	0	0.000807533	2.53501	1	0.0630847	1.18702	0
Cd37_1	protein_coding	1	0.722927	-0.307216	0	0.119935	-1.6736	0	0.0182759	2.52639	1	0.392508	0.852798	0
Ltb	protein_coding	1	0.480423	-0.621497	0	0.110274	-1.74198	0	0.020402	2.50578	1	0.44998	0.763794	0
Ms4a1	protein_coding	1	0.601219	-0.457179	0	0.110771	-1.7322	0	0.0214121	2.47315	1	0.460514	0.740945	0
Ptprcap	protein_coding	1	0.533622	-0.545077	0	0.107325	-1.74961	0	0.024332	2.41306	1	0.507288	0.663445	0
Gimap3	protein_coding	1	0.540288	-0.498087	0	0.0891808	-1.72197	0	0.0173561	2.38617	1	0.478973	0.664201	0
H2-Oa	protein_coding	1	0.666629	-0.30721	0	0.0646561	-1.65574	0	0.00870142	2.34883	1	0.394727	0.693097	0
Fcer2a	protein_coding	1	0.545807	-0.47633	0	0.0806044	-1.71975	0	0.0167869	2.32732	1	0.4952	0.607569	0
H2-Ob	protein_coding	1	0.697129	-0.299001	0	0.0785667	-1.69211	0	0.0153296	2.30948	1	0.478131	0.617364	0
Cd52	protein_coding	1	0.479432	-0.476633	0	0.104738	-1.35542	0	0.00651348	2.3085	1	0.255674	0.953079	0
Tnfrsf13c	protein_coding	1	0.602009	-0.402895	0	0.0724697	-1.73778	0	0.0157905	2.30718	1	0.520113	0.569404	0
Plac8	protein_coding	1	0.627863	-0.302052	0	0.132362	-1.16093	0	0.0038452	2.30311	1	0.162045	1.14217	0
Hp	protein_coding	1	0.823626	0.210214	0	0.242703	-1.35213	0	0.0445105	2.29852	1	0.368307	0.946394	0
Rac2	protein_coding	1	0.637245	-0.337169	0	0.118803	-1.38388	0	0.0104265	2.28864	1	0.291754	0.904765	0
Fcrla	protein_coding	1	0.718111	-0.272144	0	0.0958038	-1.56638	0	0.0148284	2.27988	1	0.414365	0.713493	0
Siglecg	protein_coding	1	0.590493	-0.417999	0	0.11342	-1.52589	0	0.017456	2.27887	1	0.401688	0.75298	0
Napsa	protein_coding	1	0.714091	-0.2508	0	0.117228	-1.33239	0	0.0081983	2.27657	1	0.253169	0.944176	0
Blk	protein_coding	1	0.773554	-0.220523	0	0.122006	-1.47236	0	0.0181132	2.23936	1	0.377804	0.767002	0
Sell	protein_coding	1	0.66514	-0.297298	0	0.0770335	-1.52065	0	0.00931398	2.2387	1	0.371529	0.718044	0
Tbc1d10c	protein_coding	1	0.653331	-0.334875	0	0.0963895	-1.54488	0	0.0155412	2.23472	1	0.426523	0.689836	0
Lax1	protein_coding	1	0.564754	-0.401795	0	0.0733886	-1.5631	0	0.0111345	2.20736	1	0.433651	0.644262	0
Coro1a	protein_coding	1	0.469557	-0.483037	0	0.0976043	-1.37318	0	0.00854503	2.1969	1	0.315772	0.823717	0
Btla	protein_coding	1	0.767572	-0.200821	0	0.0598986	-1.61096	0	0.0100211	2.19212	1	0.458952	0.581158	0
Ccl5	protein_coding	1	0.651284	-0.289741	0	0.0485662	-1.59795	1	0.00721578	2.17101	1	0.430164	0.573055	0
Cxcr5	protein_coding	1	0.635897	-0.367039	0	0.124146	-1.47781	0	0.0227347	2.16863	1	0.428537	0.690819	0
Serpina3g	protein_coding	1	0.51137	-0.434134	0	0.0454345	-1.66919	1	0.00885221	2.16512	1	0.528068	0.49593	0
Hvcn1	protein_coding	1	0.575674	-0.405239	0	0.0794157	-1.58669	0	0.0175119	2.12225	1	0.515083	0.535565	0
Fcna	protein_coding	1	0.948691	-0.0511166	0	0.226225	-1.18174	0	0.0316806	2.08625	1	0.329266	0.904511	0
Ptpn6	protein_coding	1	0.646837	-0.29321	0	0.086702	-1.36902	0	0.00951865	2.07825	1	0.348906	0.709229	0
Sash3	protein_coding	1	0.613242	-0.303734	0	0.0719314	-1.35474	0	0.00752262	2.02134	1	0.349293	0.666593	0
Rnase6	protein_coding	1	0.59299	-0.313491	0	0.0729272	-1.31678	0	0.00704145	1.99146	1	0.343357	0.674669	0
Il21r	protein_coding	1	0.495423	-0.420084	0	0.0668031	-1.4136	0	0.00971828	1.98848	1	0.423983	0.574877	0
B4galnt1	protein_coding	1	0.751687	-0.182968	0	0.0825442	-1.25655	0	0.00667642	1.98323	1	0.306438	0.726683	0
Pax5	protein_coding	1	0.646601	-0.295519	0	0.0666345	-1.48416	0	0.013634	1.97518	1	0.505514	0.491012	0
Slc36a2	protein_coding	1	0.953977	-0.0460986	0	0.210796	-1.23034	0	0.0422647	1.9709	1	0.388903	0.740556	0
Limd2	protein_coding	1	0.611624	-0.294753	0	0.0712667	-1.31199	0	0.00733151	1.96005	1	0.340576	0.64807	0
Derl3	protein_coding	1	0.861485	-0.119758	0	0.181001	-1.13285	0	0.0206142	1.96005	1	0.302138	0.827201	0
Gimap7	protein_coding	1	0.812409	-0.157375	0	0.114699	-1.30147	0	0.0174365	1.9514	1	0.384779	0.649928	0
Bin2	protein_coding	1	0.77929	-0.142702	0	0.0750923	-1.13689	0	0.0031358	1.93635	1	0.203765	0.79946	0
Itgb7	protein_coding	1	0.856909	-0.108282	0	0.145163	-1.0839	0	0.0101961	1.93346	1	0.230324	0.849559	0
Fcrl1	protein_coding	1	0.677298	-0.2309	0	0.0529912	-1.35488	0	0.00596643	1.93225	1	0.366436	0.577364	0
Cfd	protein_coding	1	0.928284	-0.0712969	0	0.368685	-0.868363	0	0.044828	1.92837	1	0.220987	1.06001	0
Ubd	protein_coding	1	0.475933	-0.379828	0	0.0664569	-1.22332	0	0.00459922	1.9162	1	0.271524	0.692882	0
Sept1	protein_coding	1	0.585058	-0.297218	0	0.0642321	-1.26426	0	0.00559212	1.91025	1	0.335577	0.645987	0
Hmha1	protein_coding	1	0.712481	-0.213613	0	0.121479	-1.11449	0	0.00893798	1.90243	1	0.255073	0.787942	0
Tnfrsf13b	protein_coding	1	0.613072	-0.303787	0	0.0864667	-1.2854	0	0.0111483	1.90166	1	0.389714	0.616264	0
Il9r	protein_coding	1	0.604571	-0.282283	0	0.0298293	-1.51107	1	0.0063939	1.87749	1	0.550421	0.36642	0
Bank1	protein_coding	1	0.702983	-0.213098	0	0.0570074	-1.34076	0	0.00798136	1.86587	1	0.415248	0.525107	0
Ptprc	protein_coding	1	0.654546	-0.247318	0	0.10074	-1.12958	0	0.00739668	1.86512	1	0.27019	0.735548	0
Cd72	protein_coding	1	0.628959	-0.25935	0	0.0542665	-1.30212	0	0.00604739	1.86426	1	0.364594	0.562152	0
Cd5l	protein_coding	1	0.566592	0.421932	0	0.508445	-0.588719	0	0.0373188	1.8602	1	0.144873	1.27149	0
Cd53	protein_coding	1	0.687694	-0.231551	0	0.114632	-1.12926	0	0.00998454	1.85773	1	0.297804	0.728478	0
Acap1	protein_coding	1	0.574015	-0.336938	0	0.0777291	-1.32152	0	0.0134825	1.83782	1	0.456521	0.516298	0
Ikzf1	protein_coding	1	0.683636	-0.231908	0	0.075554	-1.26708	0	0.0101528	1.83048	1	0.397932	0.563402	0
Gpr18	protein_coding	1	0.681136	-0.238226	0	0.0775193	-1.28151	0	0.0116005	1.82543	1	0.417134	0.543921	0
Rasal3	protein_coding	1	0.609077	-0.299839	0	0.0914215	-1.23377	0	0.0127263	1.81632	1	0.383024	0.582546	0
Cd2	protein_coding	1	0.787915	-0.164674	0	0.117549	-1.1912	0	0.0169826	1.80936	1	0.378623	0.618154	0
Evi2b	protein_coding	1	0.917195	-0.0537333	0	0.101469	-1.05624	0	0.0059345	1.80478	1	0.223116	0.748539	0
Cyp4f18	protein_coding	1	0.663798	-0.222094	0	0.186746	-0.830275	0	0.00545259	1.80181	1	0.151708	0.971531	0
Pla2g2d	protein_coding	1	0.455517	-0.540038	0	0.0900625	-1.52418	0	0.039466	1.80104	1	0.72565	0.276866	0
Bcl2a1b	protein_coding	1	0.671536	-0.224518	0	0.170677	-0.894386	0	0.00710618	1.79771	1	0.177171	0.903324	0
Lcp1	protein_coding	1	0.571994	-0.277482	0	0.0699638	-1.11448	0	0.00411224	1.79684	1	0.260168	0.682358	0
Prg2	protein_coding	1	0.600317	-0.341921	0	0.0538998	-1.585	0	0.0266606	1.76901	1	0.790938	0.184014	0
Ncf4	protein_coding	1	0.646934	-0.246561	0	0.145651	-0.968275	0	0.00901928	1.76275	1	0.234821	0.794478	0
Vsig4	protein_coding	1	0.916092	0.0690559	0	0.321326	-0.794295	0	0.0285812	1.75777	1	0.224334	0.963474	0
Acp5	protein_coding	1	0.875202	-0.0947677	0	0.179736	-0.999031	0	0.018516	1.75735	1	0.258801	0.758312	0
Cd74	protein_coding	1	0.556717	-0.313371	0	0.093746	-1.11232	0	0.00859929	1.75587	1	0.297346	0.643551	0
Map4k1	protein_coding	1	0.55604	-0.333756	0	0.101557	-1.15355	0	0.0128497	1.75156	1	0.371943	0.598003	0
Cd3g	protein_coding	1	0.61411	-0.291875	0	0.0722479	-1.30349	0	0.0149455	1.74559	1	0.489272	0.4421	0
Dok3	protein_coding	1	0.786471	-0.150374	0	0.136279	-1.02528	0	0.0118466	1.74389	1	0.272906	0.718614	0
Cr2	protein_coding	1	0.575869	-0.312728	0	0.0639197	-1.29975	0	0.0125134	1.73547	1	0.492254	0.435714	0
Laptm5	protein_coding	1	0.849555	-0.094341	0	0.161791	-0.860297	0	0.00602912	1.73236	1	0.15063	0.872064	0
Arhgap4	protein_coding	1	0.737799	-0.177753	0	0.114353	-1.04243	0	0.00964918	1.72268	1	0.269293	0.680243	0
Ly86	protein_coding	1	0.642196	-0.253452	0	0.123602	-1.04152	0	0.0115491	1.71782	1	0.303094	0.676285	0
Ms4a4c	protein_coding	1	0.579307	-0.28958	0	0.0896483	-1.10501	0	0.00871671	1.71736	1	0.322998	0.612343	0
Ptpn22	protein_coding	1	0.725519	-0.181704	0	0.071528	-1.17044	0	0.00842882	1.71414	1	0.374786	0.543704	0
Ikzf3	protein_coding	1	0.726797	-0.188434	0	0.0639992	-1.25647	0	0.0109891	1.71398	1	0.458818	0.45751	0
Cd48	protein_coding	1	0.614198	-0.256333	0	0.0559972	-1.22376	0	0.00742429	1.71386	1	0.419815	0.490098	0
Ly9	protein_coding	1	0.602922	-0.276686	0	0.0643971	-1.2349	0	0.0101331	1.70914	1	0.446256	0.474244	0
Ifi27l2a	protein_coding	1	0.645711	-0.319294	0	0.270728	-0.935125	0	0.0424431	1.70775	1	0.311393	0.772629	0
Plcg2	protein_coding	1	0.771457	-0.143019	0	0.0845623	-1.06265	0	0.00622105	1.70632	1	0.270559	0.643672	0
Lck	protein_coding	1	0.594801	-0.297059	0	0.080975	-1.21763	0	0.0140415	1.70151	1	0.44909	0.48388	0
Arhgap30	protein_coding	1	0.660888	-0.230987	0	0.110537	-1.04444	0	0.00989174	1.70002	1	0.294724	0.655581	0
Snx20	protein_coding	1	0.728364	-0.163859	0	0.111362	-0.934389	0	0.00494418	1.68798	1	0.187095	0.753587	0
Tlr1	protein_coding	1	0.686713	-0.205116	0	0.0811349	-1.10978	0	0.00833903	1.68636	1	0.334108	0.57659	0
H2-Q7	protein_coding	1	0.357114	-0.58359	0	0.0741674	-1.40654	0	0.0284562	1.68389	1	0.701949	0.277354	0
Vav1	protein_coding	1	0.678372	-0.19756	0	0.0684956	-1.08948	0	0.00539421	1.68291	1	0.297092	0.59343	0
Itgal	protein_coding	1	0.627791	-0.241753	0	0.125612	-0.946469	0	0.0073799	1.68245	1	0.225925	0.735973	0
Serpina3b	protein_coding	1	0.818227	0.129191	0	0.0783636	-1.24047	0	0.0158915	1.68131	1	0.454262	0.440846	0
Fermt3	protein_coding	1	0.800803	-0.119713	0	0.0926785	-0.996686	0	0.0053248	1.68131	1	0.240398	0.684621	0
Tcf7	protein_coding	1	0.597129	-0.271493	0	0.040441	-1.33426	1	0.00899888	1.68122	1	0.548041	0.346963	0
H2-Eb2	protein_coding	1	0.569024	-0.289547	0	0.0490024	-1.26284	1	0.00845517	1.67907	1	0.485232	0.416224	0
AB124611	protein_coding	1	0.928507	-0.0449834	0	0.148045	-0.898398	0	0.00795394	1.6775	1	0.196995	0.7791	0
Hck	protein_coding	1	0.776293	-0.136299	0	0.118859	-0.929828	0	0.00589488	1.67521	1	0.204966	0.745375	0
Ctss	protein_coding	1	0.785925	-0.138834	0	0.1465	-0.918917	0	0.00909668	1.6744	1	0.234144	0.755486	0
Ciita	protein_coding	1	0.57124	-0.270892	0	0.0371581	-1.26544	1	0.00574558	1.67203	1	0.458524	0.406591	0
Was	protein_coding	1	0.950508	-0.0285826	0	0.0620124	-1.08325	0	0.00452258	1.67014	1	0.270633	0.586894	0
Syk	protein_coding	1	0.792591	-0.138207	0	0.116668	-1.02549	0	0.0110627	1.66968	1	0.296342	0.644198	0
H2-Aa	protein_coding	1	0.510774	-0.33126	0	0.0707721	-1.13818	0	0.00818913	1.66937	1	0.362947	0.531179	0
Sp140	protein_coding	1	0.557432	-0.297667	0	0.0822104	-1.10059	0	0.00882116	1.66445	1	0.353616	0.563851	0
Fcho1	protein_coding	1	0.659301	-0.210092	0	0.0695645	-1.08493	0	0.00585849	1.66341	1	0.3081	0.578485	0
Bcl2a1d	protein_coding	1	0.548651	-0.272526	0	0.0625988	-1.06161	0	0.00409299	1.66298	1	0.276269	0.601373	0
Il2rg	protein_coding	1	0.607741	-0.251219	0	0.0986298	-1.00611	0	0.00712521	1.65938	1	0.257561	0.653271	0
Card11	protein_coding	1	0.721366	-0.194813	0	0.0836125	-1.18221	0	0.0147337	1.65381	1	0.449831	0.471604	0
Itgb2	protein_coding	1	0.770605	0.149259	0	0.220518	-0.770555	0	0.00993999	1.6536	1	0.147423	0.883042	0
Myo1g	protein_coding	1	0.838431	-0.0980453	0	0.122587	-0.922689	0	0.0066709	1.65053	1	0.205686	0.727851	0
Ccr6	protein_coding	1	0.700361	-0.180883	0	0.0486679	-1.17187	1	0.00566761	1.64935	1	0.382914	0.47748	0
Dennd1c	protein_coding	1	0.797237	-0.122407	0	0.114064	-0.936674	0	0.00631103	1.64805	1	0.207685	0.71138	0
H2-Eb1	protein_coding	1	0.519909	-0.323659	0	0.0763191	-1.11336	0	0.00891548	1.64587	1	0.359067	0.532506	0
Fgd2	protein_coding	1	0.737275	-0.17288	0	0.140454	-0.940852	0	0.0108244	1.64194	1	0.252055	0.701088	0
Pyhin1	protein_coding	1	0.584067	-0.315345	0	0.118061	-1.1162	0	0.0206464	1.63912	1	0.433671	0.52292	0
Cotl1	protein_coding	1	0.721727	-0.170625	0	0.163923	-0.823384	0	0.00679859	1.63824	1	0.169084	0.814854	0
Cd3d	protein_coding	1	0.532729	-0.326892	0	0.0448664	-1.3276	1	0.0123966	1.62776	1	0.617487	0.300147	0
Lat2	protein_coding	1	0.886235	-0.071632	0	0.102695	-1.01923	0	0.00990543	1.61954	1	0.311988	0.600317	0
Pou2f2	protein_coding	1	0.820848	-0.114865	0	0.102487	-1.03284	0	0.0109482	1.61434	1	0.327138	0.581496	0
Pld4	protein_coding	1	0.549947	-0.267604	0	0.100943	-0.912461	0	0.00456873	1.6142	1	0.214706	0.701744	0
A630001G21Rik	protein_coding	1	0.937879	-0.0363217	0	0.101391	-0.952763	0	0.00632079	1.61296	1	0.224038	0.660198	0
Ccr7	protein_coding	1	0.935171	-0.0457516	0	0.0840644	-1.21718	0	0.0203265	1.6109	1	0.520117	0.393724	0
C4b	protein_coding	1	0.984638	0.010035	0	0.176027	-0.870775	0	0.0131885	1.60989	1	0.258952	0.739114	0
Cd4	protein_coding	1	0.593859	-0.257357	0	0.0471934	-1.21001	1	0.0080887	1.60532	1	0.467366	0.395315	0
Hcls1	protein_coding	1	0.736009	-0.142309	0	0.0705292	-0.958373	0	0.00315185	1.60339	1	0.220094	0.645019	0
Spn	protein_coding	1	0.665744	-0.191945	0	0.0877449	-0.947395	0	0.00478149	1.59569	1	0.228596	0.6483	0
Nckap1l	protein_coding	1	0.692137	-0.18351	0	0.0827037	-1.00585	0	0.00665711	1.5891	1	0.298916	0.583249	0
Ncf1	protein_coding	1	0.99083	-0.0050829	0	0.097103	-0.916486	0	0.00484641	1.58889	1	0.212071	0.672407	0
H2-Ab1	protein_coding	1	0.497499	-0.331195	0	0.0931037	-1.01912	0	0.00932733	1.58547	1	0.318572	0.566348	0
Selplg	protein_coding	1	0.967206	0.0196308	0	0.268654	-0.647402	0	0.00856492	1.57993	1	0.107211	0.93253	0
Dnase1l3	protein_coding	1	0.815951	-0.0977967	0	0.0395535	-1.09979	1	0.00345162	1.57858	1	0.341953	0.478785	0
Tspan32	protein_coding	1	0.83404	-0.100379	0	0.102876	-0.974444	0	0.00880264	1.57784	1	0.288339	0.603388	0
Parvg	protein_coding	1	0.6589	-0.208211	0	0.106134	-0.948071	0	0.00788054	1.57678	1	0.262741	0.628708	0
Il2rb	protein_coding	1	0.480324	-0.329015	0	0.0317535	-1.27215	1	0.00711455	1.57639	1	0.561086	0.304242	0
Pik3ap1	protein_coding	1	0.589098	-0.221186	0	0.0153628	-1.28475	1	0.0028158	1.57455	1	0.558587	0.289799	0
Lpxn	protein_coding	1	0.65379	-0.222832	0	0.130596	-0.930507	0	0.0111876	1.57291	1	0.280796	0.642406	0
Wfdc17	protein_coding	1	0.935914	0.0461278	0	0.425951	-0.55584	0	0.026016	1.56788	1	0.153813	1.01205	0
Chad	protein_coding	1	0.759153	0.139797	0	0.151332	-0.809317	0	0.00657611	1.5674	1	0.112738	0.758081	0
H2-Q6	protein_coding	1	0.307971	-0.624922	0	0.0590878	-1.44151	0	0.0339161	1.56716	1	0.857633	0.125638	0
Dock2	protein_coding	1	0.822887	-0.106187	0	0.0744901	-1.06193	0	0.00878456	1.5628	1	0.357376	0.500873	0
Alas2	protein_coding	1	0.802691	0.158932	0	0.677426	-0.319948	0	0.0436283	1.55702	1	0.1337	1.23707	0
Glb1l2	protein_coding	1	0.750815	-0.193651	0	0.122842	-1.16845	0	0.0363454	1.55384	1	0.555015	0.385387	0
Atp2a3	protein_coding	1	0.899006	-0.0506205	0	0.0591123	-0.949639	0	0.00260887	1.55357	1	0.221113	0.603929	0
H2-DMa	protein_coding	1	0.595051	-0.234895	0	0.0982222	-0.909431	0	0.00557929	1.55162	1	0.222128	0.642184	0
Rltpr	protein_coding	1	0.716543	-0.188396	0	0.0995315	-1.06533	0	0.0159637	1.5493	1	0.407687	0.483973	0
Glipr1	protein_coding	1	0.592245	-0.234857	0	0.125734	-0.83154	0	0.00535243	1.54853	1	0.181985	0.716991	0
Tnfaip8l2	protein_coding	1	0.894429	-0.0468286	0	0.0867114	-0.756633	0	0.000939325	1.54812	1	0.0883395	0.791481	0
Btk	protein_coding	1	0.7513	-0.148924	0	0.0842481	-1.01506	0	0.00881305	1.54625	1	0.341934	0.531199	0
Kcnn4	protein_coding	1	0.700098	-0.174906	0	0.0694516	-1.03485	0	0.0070274	1.54486	1	0.342627	0.51001	0
Mpeg1	protein_coding	1	0.966271	0.0175371	0	0.141095	-0.756979	0	0.00373607	1.54325	1	0.142118	0.78627	0
Chst3	protein_coding	1	0.862557	-0.0813314	0	0.0964259	-0.975354	0	0.00911319	1.53931	1	0.292769	0.563959	0
Grap2	protein_coding	1	0.867139	-0.0740097	0	0.0532255	-1.08104	0	0.00610314	1.53839	1	0.368338	0.457353	0
Cyp1b1	protein_coding	1	0.656438	-0.168124	0	0.0703592	-0.857804	0	0.00178705	1.53794	1	0.195161	0.680135	0
Lrmp	protein_coding	1	0.596394	-0.226009	0	0.0539721	-1.03609	0	0.00466868	1.53588	1	0.331963	0.499792	0
Cd3e	protein_coding	1	0.554224	-0.267005	0	0.0536116	-1.09691	0	0.00708587	1.53028	1	0.394116	0.433365	0
Rassf5	protein_coding	1	0.698527	-0.153416	0	0.0545032	-0.960878	0	0.00276611	1.52912	1	0.243829	0.568236	0
Il4i1	protein_coding	1	0.464554	-0.354357	0	0.0619285	-1.13276	0	0.0111939	1.52755	1	0.472406	0.394788	0
Zbtb32	protein_coding	1	0.945756	0.0347651	0	0.207794	-0.792447	0	0.0161173	1.52551	1	0.216308	0.733068	0
Cd209f	protein_coding	1	0.700089	-0.241258	0	0.139137	-1.14696	0	0.0446025	1.52384	1	0.579014	0.376879	0
Cytip	protein_coding	1	0.800421	-0.119097	0	0.140894	-0.85958	0	0.0100246	1.52023	1	0.238901	0.660646	0
Plek	protein_coding	1	0.829973	0.0957354	0	0.11384	-0.87728	0	0.00707012	1.51729	1	0.228557	0.64001	0
Ly6c2	protein_coding	1	0.772279	-0.103708	0	0.138727	-0.657498	0	0.0013101	1.51377	1	0.0743888	0.856269	0
Nkg7	protein_coding	1	0.815292	-0.0970235	0	0.0530135	-1.01556	0	0.00456138	1.50361	1	0.31728	0.488052	0
Tlr9	protein_coding	1	0.741263	-0.134273	0	0.0300737	-1.12758	1	0.00389965	1.50256	1	0.41948	0.374978	0
Il10ra	protein_coding	1	0.746441	-0.140771	0	0.106493	-0.875119	0	0.0065452	1.49743	1	0.236779	0.622312	0
Ctse	protein_coding	1	0.532011	-0.261955	0	0.009459	-1.42185	1	0.00490931	1.4962	1	0.880708	0.0743547	0
Apobec3	protein_coding	1	0.813259	-0.0882225	0	0.061274	-0.880654	0	0.00207138	1.49572	1	0.178421	0.615058	0
Cd180	protein_coding	1	0.59278	-0.241922	0	0.0631699	-1.05534	0	0.00866513	1.48899	1	0.414483	0.433654	0
AI467606	protein_coding	1	0.981333	-0.0110165	0	0.226158	-0.700629	0	0.0114795	1.48814	1	0.157907	0.787516	0
Snca	protein_coding	1	0.591916	0.315253	0	0.761704	-0.214846	0	0.0372392	1.48726	1	0.0988154	1.27241	0
Traf3ip3	protein_coding	1	0.78191	-0.127887	0	0.101254	-0.944016	0	0.0103933	1.48206	1	0.308907	0.538041	0
Rasgrp1	protein_coding	1	0.889916	-0.0596077	0	0.0655967	-0.9981	0	0.00660551	1.48079	1	0.329441	0.482683	0
Aqp5	protein_coding	1	0.677156	-0.22957	0	0.121146	-1.0607	0	0.028153	1.48039	1	0.489644	0.41969	0
Wdfy4	protein_coding	1	0.669191	-0.198522	0	0.0624823	-1.08846	0	0.010889	1.47772	1	0.467831	0.389258	0
Snn	protein_coding	1	0.849856	-0.0799827	0	0.154766	-0.74391	0	0.0059113	1.47583	1	0.158803	0.731922	0
Cybb	protein_coding	1	0.879666	0.0695235	0	0.109394	-0.915914	0	0.0103719	1.47469	1	0.294929	0.558777	0
Cxcr3	protein_coding	1	0.585971	-0.232423	0	0.0609064	-1.00482	0	0.00640038	1.46895	1	0.347604	0.464135	0
Rgs14	protein_coding	1	0.68081	-0.192619	0	0.104916	-0.945002	0	0.0120089	1.46608	1	0.347191	0.521081	0
Hcst	protein_coding	1	0.597756	-0.188345	0	0.0678924	-0.817196	0	0.00164968	1.46485	1	0.156667	0.647646	0
Arhgdib	protein_coding	1	0.555264	-0.254222	0	0.110849	-0.852443	0	0.00716248	1.45856	1	0.255293	0.60612	0
Serpina3n	protein_coding	1	0.749348	0.169322	0	0.552809	-0.381038	0	0.0249795	1.45814	1	0.138445	1.0771	0
Unc93b1	protein_coding	1	0.63849	-0.208931	0	0.148049	-0.79483	0	0.00897382	1.45718	1	0.219322	0.66236	0
Gpr132	protein_coding	1	0.578106	-0.258793	0	0.0839902	-1.00352	0	0.0121462	1.45175	1	0.399737	0.448235	0
Kif21b	protein_coding	1	0.808801	-0.104507	0	0.0596983	-1.02521	0	0.00773639	1.4502	1	0.396556	0.424997	0
Akna	protein_coding	1	0.634238	-0.221477	0	0.100344	-0.95223	0	0.0124838	1.44728	1	0.35635	0.49505	0
Prtn3	protein_coding	1	0.692463	0.162816	0	0.082154	-0.895111	0	0.00562654	1.4458	1	0.267922	0.550684	0
Itgam_1	protein_coding	1	0.333787	0.513905	0	0.39808	-0.541152	0	0.0255136	1.44218	1	0.128338	0.901031	0
Cd209g	protein_coding	1	0.928694	-0.0493733	0	0.16869	-0.938489	0	0.0329515	1.43712	1	0.397733	0.498639	0
Cfp	protein_coding	1	0.769285	0.15339	0	0.211055	-0.804227	0	0.025296	1.43556	1	0.277801	0.631337	0
Epsti1	protein_coding	1	0.488461	-0.292549	0	0.0686015	-0.961716	0	0.00687676	1.43548	1	0.351534	0.473766	0
Pirb	protein_coding	1	0.85517	0.0674873	0	0.106767	-0.743248	0	0.00271312	1.4329	1	0.132091	0.689657	0
Cyth4	protein_coding	1	0.950805	-0.0212948	0	0.117208	-0.672901	0	0.00156895	1.42947	1	0.0891046	0.756571	0
P2ry10	protein_coding	1	0.700447	-0.198836	0	0.108842	-1.03097	0	0.0251139	1.41971	1	0.5009	0.388741	0
Lta	protein_coding	1	0.582912	-0.224525	0	0.0829926	-0.884916	0	0.0061067	1.41696	1	0.266323	0.532048	0
Nfkbie	protein_coding	1	0.528633	-0.280529	0	0.0635572	-1.03565	0	0.0107892	1.41434	1	0.453559	0.378689	0
Irf4	protein_coding	1	0.860816	-0.0811268	0	0.0896621	-0.982087	0	0.0141102	1.4128	1	0.417175	0.430713	0
Ptger3	protein_coding	1	0.953393	0.0322278	0	0.129228	-1.03917	0	0.0358912	1.41061	1	0.520666	0.371447	0
Blnk	protein_coding	1	0.655681	-0.198168	0	0.077743	-0.981258	0	0.0112394	1.40603	1	0.405133	0.424772	0
Slc1a3	protein_coding	1	0.932001	0.0442682	0	0.127712	-0.981591	0	0.0273422	1.40368	1	0.441499	0.422082	0
Cd5	protein_coding	1	0.734572	-0.138408	0	0.0533008	-0.996145	0	0.00668596	1.39955	1	0.384065	0.40341	0
Tmem176a	protein_coding	1	0.86388	-0.0586172	0	0.0455929	-0.86686	1	0.00177524	1.39527	1	0.238438	0.528411	0
Shisa5	protein_coding	1	0.643456	-0.165101	0	0.0559415	-0.859022	0	0.0025144	1.39237	1	0.225775	0.533344	0
Lat	protein_coding	1	0.373741	-0.401229	0	0.0647852	-1.03903	0	0.0125634	1.39132	1	0.500254	0.352295	0
Irf8	protein_coding	1	0.419912	-0.356	0	0.0734395	-0.984651	0	0.0112196	1.38906	1	0.431661	0.404413	0
5031414D18Rik	protein_coding	1	0.836004	-0.0812902	0	0.0693472	-0.896453	0	0.00546037	1.38698	1	0.296274	0.490529	0
Phf11b	protein_coding	1	0.788968	-0.114855	0	0.109031	-0.856304	0	0.00994307	1.3864	1	0.280541	0.530101	0
Irf5	protein_coding	1	0.797775	-0.106961	0	0.126351	-0.792367	0	0.00839231	1.3845	1	0.24179	0.592139	0
Prkcb	protein_coding	1	0.666577	-0.194225	0	0.0762877	-1.00075	0	0.01359	1.3826	1	0.460781	0.381837	0
Ero1lb	protein_coding	1	0.871116	-0.0663851	0	0.0617766	-0.963172	0	0.00748289	1.38128	1	0.387749	0.418114	0
Gimap4	protein_coding	1	0.593232	-0.208574	0	0.0882894	-0.830054	0	0.00532661	1.37987	1	0.235771	0.549817	0
Rhof	protein_coding	1	0.777858	-0.109477	0	0.0476229	-0.973299	1	0.0056427	1.36371	1	0.375632	0.390415	0
Timd4	protein_coding	1	0.611939	-0.266883	0	0.190156	-0.84731	0	0.0333272	1.36292	1	0.398912	0.515601	0
Sla	protein_coding	1	0.996868	-0.0015084	0	0.0607373	-0.909166	0	0.00546794	1.35823	1	0.32151	0.44907	0
Tyrobp	protein_coding	1	0.897327	0.0516784	0	0.251131	-0.563941	0	0.00735895	1.35556	1	0.113493	0.791622	0
Stxbp2	protein_coding	1	0.766671	-0.110372	0	0.0362409	-0.991995	1	0.00435801	1.35439	1	0.422634	0.362397	0
Slfn2	protein_coding	1	0.6258	-0.188907	0	0.171613	-0.652416	0	0.00581376	1.35298	1	0.160737	0.700573	0
Kcnab2	protein_coding	1	0.92785	-0.0336448	0	0.0667693	-0.857215	0	0.0044099	1.3521	1	0.266594	0.494876	0
Ms4a6c	protein_coding	1	0.894509	-0.043866	0	0.0319764	-0.906737	1	0.00177908	1.3498	1	0.282122	0.443055	0
E2f2	protein_coding	1	0.816826	-0.076002	0	0.0667418	-0.756655	0	0.00165452	1.3497	1	0.204227	0.593048	0
H2-DMb1	protein_coding	1	0.697466	-0.148897	0	0.0947732	-0.798266	0	0.00564474	1.34476	1	0.231739	0.546492	0
Il27ra	protein_coding	1	0.9879	-0.0055202	0	0.118768	-0.706538	0	0.00395525	1.34428	1	0.129074	0.63774	0
Ptk2b	protein_coding	1	0.487904	-0.305865	0	0.0913398	-0.925656	0	0.0138321	1.34357	1	0.428197	0.417909	0
Lyz2	protein_coding	1	0.62309	0.249008	0	0.222487	-0.757865	0	0.0299713	1.34202	1	0.296257	0.584154	0
Stac2	protein_coding	1	0.682151	-0.174713	0	0.10999	-0.847874	0	0.0117054	1.34134	1	0.342237	0.493463	0
Tigit	protein_coding	1	0.556504	-0.267974	0	0.0548678	-1.10101	0	0.0171274	1.34052	1	0.651678	0.239508	0
Gmfg	protein_coding	1	0.955335	-0.0214309	0	0.103427	-0.777351	0	0.0060192	1.33365	1	0.225681	0.556297	0
Pglyrp1	protein_coding	1	0.586025	-0.20532	0	0.0599933	-0.891212	0	0.00537635	1.33037	1	0.353927	0.439155	0
Hpse	protein_coding	1	0.774627	-0.0989922	0	0.0551767	-0.836831	0	0.00295597	1.3246	1	0.2629	0.487774	0
Ms4a4b	protein_coding	1	0.670267	-0.160005	0	0.0329368	-1.02164	1	0.00549516	1.32387	1	0.476228	0.302231	0
Arl5c	protein_coding	1	0.762439	-0.126869	0	0.133525	-0.78084	0	0.011609	1.32261	1	0.273775	0.541763	0
Cyba	protein_coding	1	0.982455	-0.00810035	0	0.103669	-0.747703	0	0.00491969	1.32055	1	0.193792	0.572841	0
Zc3h12d	protein_coding	1	0.77934	-0.117917	0	0.133855	-0.782412	0	0.0120131	1.3191	1	0.270564	0.53669	0
S100a4	protein_coding	1	0.845315	0.0650897	0	0.335469	-0.392308	0	0.00232123	1.31816	1	0.0500846	0.925855	0
Mcoln2	protein_coding	1	0.905504	-0.0437753	0	0.0411772	-0.95705	1	0.00512794	1.31434	1	0.401035	0.357293	0
Dkk3	protein_coding	1	0.775302	-0.0782301	0	0.0362795	-0.730797	1	0.000396373	1.31419	1	0.150376	0.583394	0
Slc1a5	protein_coding	1	0.611737	-0.280394	0	0.110803	-1.09399	0	0.0493638	1.31069	1	0.708615	0.216709	0
Pafah1b3	protein_coding	1	0.469342	-0.274952	0	0.0459448	-0.955933	1	0.00637183	1.30539	1	0.440638	0.349456	0
Cd83	protein_coding	1	0.325627	-0.485461	0	0.100237	-1.00151	0	0.0290208	1.3052	1	0.585717	0.303693	0
Ppm1m	protein_coding	1	0.749685	-0.1293	0	0.123783	-0.774456	0	0.0102246	1.30309	1	0.264774	0.528631	0
St6gal1	protein_coding	1	0.769354	-0.116121	0	0.0794236	-0.870274	0	0.00891893	1.30099	1	0.368174	0.430713	0
Themis2	protein_coding	1	0.723721	-0.136165	0	0.147989	-0.689374	0	0.0074566	1.29947	1	0.18615	0.610105	0
Emb	protein_coding	1	0.959881	0.0163679	0	0.150835	-0.5787	0	0.0021414	1.29828	1	0.0854142	0.719578	0
Anxa8	protein_coding	1	0.953909	0.0201003	0	0.261878	-0.478529	0	0.00365646	1.29774	1	0.0904729	0.81921	0
Ltc4s	protein_coding	1	0.845268	-0.0902346	0	0.368189	-0.507191	0	0.0230266	1.29315	1	0.162144	0.785961	0
Sp110	protein_coding	1	0.700466	-0.133655	0	0.0723638	-0.783015	0	0.00376629	1.28902	1	0.235311	0.506003	0
Smpd3	protein_coding	1	0.383853	-0.38687	0	0.103337	-0.89451	0	0.0180548	1.28816	1	0.472177	0.393647	0
Epcam	protein_coding	1	0.480929	-0.382771	0	0.0363131	-1.44057	1	0.0488522	1.28804	1	0.794658	-0.152534	0
Tmem176b	protein_coding	1	0.828727	-0.0766408	0	0.0911144	-0.748192	0	0.00453734	1.28361	1	0.237714	0.535416	0
Traf1	protein_coding	1	0.640492	-0.179057	0	0.0934051	-0.801986	0	0.00782775	1.28266	1	0.283768	0.480679	0
Hacd2	protein_coding	1	0.95148	0.0289793	0	0.154493	-0.83941	0	0.0281157	1.2816	1	0.387392	0.442195	0
Slamf7	protein_coding	1	0.465047	-0.290404	0	0.0403772	-1.02969	1	0.00980331	1.27989	1	0.589946	0.250198	0
Cd37_2	protein_coding	1	0.79847	0.0906231	0	0.0167956	-1.09947	1	0.00472367	1.27871	1	0.643737	0.179244	0
Fmod	protein_coding	1	0.870384	0.0561257	0	0.049476	-0.855499	1	0.00382452	1.27547	1	0.237232	0.41997	0
Gpsm3	protein_coding	1	0.56714	-0.209256	0	0.161558	-0.630631	0	0.00599564	1.27015	1	0.16559	0.639519	0
Ifi30	protein_coding	1	0.479025	-0.304558	0	0.10494	-0.864736	0	0.0166458	1.26959	1	0.416389	0.404849	0
Ccl6	protein_coding	1	0.995768	0.00234968	0	0.568362	-0.307309	0	0.0206602	1.26881	1	0.0981474	0.961505	0
Csk	protein_coding	1	0.673065	-0.155057	0	0.0942435	-0.766941	0	0.00633377	1.26879	1	0.253503	0.501842	0
Gimap1	protein_coding	1	0.659158	-0.15813	0	0.111652	-0.70876	0	0.00539291	1.26611	1	0.199304	0.557356	0
Slamf6	protein_coding	1	0.687015	-0.154801	0	0.0532109	-0.937381	0	0.00869735	1.26587	1	0.455261	0.328492	0
Spi1	protein_coding	1	0.927268	-0.0330026	0	0.216511	-0.549696	0	0.00585757	1.26493	1	0.12024	0.715234	0
Clu	protein_coding	1	0.808916	-0.092088	0	0.0210285	-1.13273	1	0.0083399	1.26428	1	0.757832	0.13155	0
Fam46c	protein_coding	1	0.645548	-0.194622	0	0.316304	-0.517022	0	0.0158513	1.26375	1	0.230466	0.746726	0
Fam169b	protein_coding	1	0.873203	-0.0595656	0	0.0508352	-0.922292	0	0.00736462	1.26296	1	0.429722	0.340665	0
Clec2i	protein_coding	1	0.829635	-0.0886904	0	0.10508	-0.832681	0	0.0138176	1.2628	1	0.369054	0.430114	0
Cxcr4	protein_coding	1	0.772672	0.131497	0	0.075615	-1.01431	0	0.0242521	1.25989	1	0.617136	0.245581	0
Gpr55	protein_coding	1	0.792489	-0.0978708	0	0.055534	-0.899165	0	0.00730491	1.25969	1	0.404579	0.360522	0
Cfb	protein_coding	1	0.812186	0.118599	0	0.233689	-0.729892	0	0.038361	1.2577	1	0.383486	0.527811	0
Cnr2	protein_coding	1	0.689169	-0.143155	0	0.0484299	-0.89322	1	0.00567118	1.2556	1	0.38172	0.362375	0
Psd4	protein_coding	1	0.694077	-0.148423	0	0.0759481	-0.839075	0	0.00827098	1.25294	1	0.347316	0.413865	0
Fn1	protein_coding	1	0.389214	0.351606	0	0.164148	-0.696183	0	0.0133712	1.24732	1	0.24987	0.551137	0
Nrm	protein_coding	1	0.868795	-0.0519808	0	0.147015	-0.565261	0	0.00232511	1.24311	1	0.0814217	0.677855	0
Rgs19	protein_coding	1	0.914038	-0.0352332	0	0.0747467	-0.730273	0	0.00311809	1.24311	1	0.184845	0.512834	0
Gpr183	protein_coding	1	0.819464	-0.0861183	0	0.0971976	-0.781224	0	0.00881745	1.24226	1	0.293565	0.461036	0
Dennd2d	protein_coding	1	0.762341	-0.10266	0	0.0249319	-0.97729	1	0.00421148	1.24176	1	0.495476	0.264464	0
BC035044	protein_coding	1	0.699271	-0.148399	0	0.0544974	-0.931907	0	0.00988912	1.24099	1	0.472214	0.309083	0
Cd68	protein_coding	1	0.714164	-0.138518	0	0.0946725	-0.788604	0	0.00932362	1.2332	1	0.324931	0.444603	0
Lcp2	protein_coding	1	0.79184	-0.0876766	0	0.0608776	-0.78454	0	0.0038594	1.22973	1	0.263158	0.445186	0
Slamf8	protein_coding	1	0.6646	-0.139133	0	0.047558	-0.804038	1	0.00300578	1.22527	1	0.257119	0.421231	0
Tmem154	protein_coding	1	0.652895	-0.162745	0	0.0900251	-0.765538	0	0.00725056	1.22465	1	0.303015	0.459117	0
Fam107b	protein_coding	1	0.529126	-0.22532	0	0.0401431	-0.930185	1	0.00672872	1.22212	1	0.499057	0.291945	0
Aim2	protein_coding	1	0.648906	-0.14069	0	0.0285012	-0.86518	1	0.00227434	1.22138	1	0.33756	0.3562	0
Capg	protein_coding	1	0.851729	-0.0582912	0	0.108352	-0.623872	0	0.00256139	1.21726	1	0.13915	0.593382	0
A530032D15Rik	protein_coding	1	0.735654	-0.124435	0	0.0838141	-0.79724	0	0.00860057	1.21715	1	0.326159	0.419916	0
Nnmt	protein_coding	1	0.903187	-0.0583107	0	0.240915	-0.690256	0	0.0371687	1.21687	1	0.345288	0.52662	0
Cnn2	protein_coding	1	0.507584	-0.196864	0	0.0715488	-0.669292	0	0.0016867	1.21368	1	0.162488	0.544386	0
Coro2a	protein_coding	1	0.441328	-0.273758	0	0.0138107	-1.13175	1	0.00664343	1.21301	1	0.841607	0.0812714	0
AF251705	protein_coding	1	0.95885	0.0128976	0	0.0685762	-0.572555	0	0.000354451	1.21297	1	0.0566553	0.640417	0
Cst7	protein_coding	1	0.571743	-0.17525	0	0.0230599	-0.90315	1	0.00247629	1.21051	1	0.399343	0.307359	0
Lbh	protein_coding	1	0.589479	-0.164597	0	0.0595139	-0.722613	0	0.0022259	1.2076	1	0.211035	0.484984	0
1700037H04Rik	protein_coding	1	0.773206	-0.132141	0	0.178102	-0.761614	0	0.0311313	1.20747	1	0.370277	0.445854	0
Nfkbid	protein_coding	1	0.641324	-0.186973	0	0.111485	-0.793652	0	0.0153168	1.20577	1	0.366147	0.41212	0
Pstpip1	protein_coding	1	0.946685	-0.0180816	0	0.0781011	-0.597662	0	0.000818325	1.20431	1	0.0855173	0.606651	0
Acat2	protein_coding	1	0.960989	0.0219487	0	0.0605059	-1.0625	0	0.0287447	1.20251	1	0.765378	0.140006	0
Serpina3c	protein_coding	1	0.9846	0.00959083	0	0.17031	-0.841575	0	0.0466079	1.19831	1	0.496538	0.35673	0
Casp1	protein_coding	1	0.697107	-0.135428	0	0.0596888	-0.825018	0	0.00649923	1.19724	1	0.37367	0.372217	0
Nfam1	protein_coding	1	0.816369	-0.0896526	0	0.17894	-0.640191	0	0.0129096	1.19617	1	0.229848	0.555973	0
Arhgap9	protein_coding	1	0.536815	-0.234201	0	0.194876	-0.603102	0	0.0113256	1.19547	1	0.187568	0.592369	0
Sfxn1	protein_coding	1	0.903481	-0.0534802	0	0.129384	-0.830627	0	0.0271085	1.19534	1	0.449795	0.364718	0
Ucp2	protein_coding	1	0.777974	-0.0760628	0	0.224795	-0.402241	0	0.000854924	1.19471	1	0.05569	0.792472	0
Stk17b	protein_coding	1	0.75701	-0.107859	0	0.0379182	-0.920513	1	0.00675528	1.19361	1	0.512646	0.273098	0
Slc14a1	protein_coding	1	0.466638	-0.256471	0	0.00779256	-1.22879	1	0.00712648	1.19062	1	0.924566	-0.0381722	0
Gimap9	protein_coding	1	0.711493	-0.121855	0	0.0993348	-0.676835	0	0.0046004	1.19021	1	0.191376	0.51338	0
Comp	protein_coding	1	0.586468	0.158389	0	0.0811649	-0.634301	0	0.00171053	1.18957	1	0.0723243	0.555266	0
Slc38a1	protein_coding	1	0.540204	-0.245025	0	0.115712	-0.779764	0	0.016099	1.18919	1	0.400262	0.409429	0
Pkp3	protein_coding	1	0.718697	-0.12347	0	0.0479667	-0.857741	1	0.00629056	1.18536	1	0.402703	0.327618	0
Fam26f	protein_coding	1	0.802336	-0.0852579	0	0.0576328	-0.815669	0	0.00606752	1.18486	1	0.341135	0.369193	0
Chst1	protein_coding	1	0.595894	-0.255221	0	0.142002	-0.873239	0	0.0421389	1.18429	1	0.541219	0.31105	0
Sh3bgrl3	protein_coding	1	0.944162	0.0212665	0	0.0703008	-0.690831	0	0.00262697	1.18169	1	0.173509	0.490858	0
Mki67	protein_coding	1	0.502412	-0.245145	0	0.113256	-0.716946	0	0.00964848	1.18099	1	0.313228	0.464051	0
Btg1	protein_coding	1	0.536948	-0.195842	0	0.126878	-0.598881	0	0.00364066	1.17871	1	0.160421	0.579837	0
Rab32	protein_coding	1	0.958604	-0.016636	0	0.0508083	-0.792292	0	0.00409091	1.17819	1	0.338226	0.385895	0
Klhl6	protein_coding	1	0.650326	0.148127	0	0.0784122	-0.719683	0	0.00465808	1.1775	1	0.222698	0.457815	0
Itgax	protein_coding	1	0.521656	-0.175594	0	0.0513878	-0.672211	0	0.00110035	1.17574	1	0.132434	0.503532	0
Gmip	protein_coding	1	0.824353	-0.0773317	0	0.0753499	-0.777448	0	0.0074936	1.17561	1	0.319575	0.398164	0
Ms4a6b	protein_coding	1	0.592681	-0.162678	0	0.0253735	-0.870398	1	0.00271801	1.17457	1	0.41327	0.304172	0
Tmem8	protein_coding	1	0.55376	-0.164972	0	0.00628431	-1.00503	1	0.00129867	1.17421	1	0.625454	0.169181	0
Pmaip1	protein_coding	1	0.941986	-0.025086	0	0.0625375	-0.809089	0	0.00706679	1.17386	1	0.345306	0.364774	0
S1pr4	protein_coding	1	0.780898	-0.11081	0	0.175345	-0.666178	0	0.0173909	1.17256	1	0.262648	0.506379	0
Ezr	protein_coding	1	0.335438	-0.456969	0	0.121343	-0.903762	0	0.0400161	1.17178	1	0.629358	0.268015	0
Ms4a8a	protein_coding	1	0.698766	0.151144	0	0.169457	-0.661953	0	0.015681	1.16953	1	0.260617	0.507576	0
Dram1	protein_coding	1	0.406109	-0.306889	0	0.146317	-0.659433	0	0.0108052	1.16904	1	0.257615	0.509605	0
Cd44	protein_coding	1	0.735778	-0.106883	0	0.107416	-0.6348	0	0.0039386	1.16867	1	0.190639	0.533872	0
Fcgr2b	protein_coding	1	0.685709	-0.120721	0	0.15311	-0.526625	0	0.00246612	1.16799	1	0.134792	0.64137	0
Lyz1	protein_coding	1	0.793633	-0.112952	0	0.221253	-0.649028	0	0.0273925	1.16709	1	0.314115	0.518072	0
Fcer1g	protein_coding	1	0.970952	0.0108944	0	0.236717	-0.434871	0	0.00259077	1.16659	1	0.075848	0.731722	0
Lgals3	protein_coding	1	0.93937	-0.0267076	0	0.488422	-0.295482	0	0.00842695	1.16471	1	0.0761897	0.869224	0
Vpreb3	protein_coding	1	0.724899	-0.123088	0	0.0463671	-0.882265	1	0.00830377	1.16107	1	0.492692	0.278806	0
Il5ra	protein_coding	1	0.914285	-0.0409599	0	0.0847799	-0.821417	0	0.0145191	1.15664	1	0.43523	0.33522	0
Nrros	protein_coding	1	0.526213	-0.204073	0	0.150013	-0.571304	0	0.00470865	1.15575	1	0.140874	0.584443	0
A430078G23Rik	protein_coding	1	0.983834	0.00726728	0	0.0727758	-0.808773	0	0.0102125	1.15528	1	0.375755	0.346497	0
H2-K1	protein_coding	1	0.452175	-0.30244	0	0.0783132	-0.882422	0	0.0193026	1.15521	1	0.561921	0.272788	0
Ptpn7	protein_coding	1	0.755363	-0.0992673	0	0.0645087	-0.740934	0	0.00449703	1.15505	1	0.271081	0.414114	0
Arhgap25	protein_coding	1	0.727283	-0.117553	0	0.0939755	-0.704585	0	0.00674096	1.15416	1	0.261445	0.449577	0
Psmb8	protein_coding	1	0.461576	-0.291361	0	0.0798308	-0.863564	0	0.0178594	1.15272	1	0.522456	0.289162	0
Lsp1	protein_coding	1	0.746363	-0.0969509	0	0.0927614	-0.629177	0	0.00288286	1.15176	1	0.175469	0.522588	0
Lag3	protein_coding	1	0.680119	-0.150659	0	0.10868	-0.729064	0	0.0115609	1.15117	1	0.310371	0.422104	0
Unc13d	protein_coding	1	0.675797	-0.151705	0	0.100629	-0.741831	0	0.0111061	1.15014	1	0.332537	0.40831	0
Orai2	protein_coding	1	0.928963	0.0254683	0	0.0670771	-0.65818	0	0.00201794	1.14824	1	0.158957	0.490057	0
Tmem173	protein_coding	1	0.0897177	-0.428236	0	0.148329	-0.436229	0	0.000481619	1.14662	1	0.0637089	0.710393	0
Tap1	protein_coding	1	0.40468	-0.321856	0	0.0739161	-0.859674	0	0.0158803	1.14645	1	0.522759	0.286775	0
C1qb	protein_coding	1	0.98087	-0.00900885	0	0.172004	-0.633974	0	0.0142395	1.14585	1	0.260136	0.511883	0
Fam111a	protein_coding	1	0.442519	-0.277962	0	0.146605	-0.646437	0	0.010964	1.14419	1	0.258984	0.497761	0
Lilrb4a	protein_coding	1	0.890935	-0.04119	0	0.159083	-0.523251	0	0.00324215	1.13825	1	0.12762	0.615002	0
Ube2l6	protein_coding	1	0.848654	0.0884401	0	0.54956	-0.336222	0	0.0431617	1.13762	1	0.186293	0.80139	0
Postn	protein_coding	1	0.658215	0.128227	0	0.160152	-0.502474	0	0.00241688	1.13731	1	0.0753468	0.634844	0
Batf	protein_coding	1	0.77785	-0.106434	0	0.2047	-0.588715	0	0.0151982	1.1368	1	0.21734	0.548081	0
St3gal4	protein_coding	1	0.836539	-0.0757861	0	0.0281876	-1.03276	1	0.0130514	1.13617	1	0.797775	0.10341	0
Angptl7	protein_coding	1	0.314234	0.392229	0	0.00137384	-1.6932	1	0.0173823	1.13423	1	0.227326	-0.558967	0
Ralgps2	protein_coding	1	0.722767	-0.135006	0	0.0780791	-0.839932	0	0.0162424	1.13295	1	0.499783	0.293017	0
Myo1f	protein_coding	1	0.962419	0.0143839	0	0.139351	-0.559573	0	0.00380766	1.13268	1	0.128909	0.573113	0
Kbtbd11	protein_coding	1	0.777417	-0.0972734	0	0.0995548	-0.706886	0	0.00889216	1.13103	1	0.275907	0.424137	0
Swap70	protein_coding	1	0.55068	-0.171687	0	0.0524478	-0.702762	0	0.00237426	1.12913	1	0.233759	0.426372	0
Cyfip2	protein_coding	1	0.670986	-0.144822	0	0.151112	-0.604823	0	0.00839919	1.12899	1	0.187494	0.524174	0
Cd24a	protein_coding	1	0.733241	0.0929245	0	0.0286973	-0.763183	1	0.00156655	1.1279	1	0.261864	0.364707	0
Trim59	protein_coding	1	0.691202	-0.128787	0	0.0537321	-0.789175	0	0.00609081	1.12598	1	0.384475	0.336809	0
Psmb9	protein_coding	1	0.463355	-0.278286	0	0.0727558	-0.849927	0	0.0161772	1.1249	1	0.52953	0.274971	0
Fmnl1	protein_coding	1	0.887452	-0.0444848	0	0.116208	-0.614436	0	0.00508494	1.12155	1	0.158282	0.50711	0
Enpp2	protein_coding	1	0.581546	-0.228165	0	0.069828	-0.940343	0	0.0267441	1.12115	1	0.705263	0.18081	0
C1qa	protein_coding	1	0.772003	-0.104423	0	0.146489	-0.647802	0	0.0126133	1.12047	1	0.293956	0.472665	0
Aif1	protein_coding	1	0.400828	-0.341753	0	0.103156	-0.820025	0	0.0241371	1.11837	1	0.523013	0.298342	0
Lst1	protein_coding	1	0.508884	-0.231817	0	0.126961	-0.661994	0	0.0105942	1.11752	1	0.283149	0.455523	0
P2ry13	protein_coding	1	0.538099	-0.168737	0	0.00685753	-0.975879	1	0.00173175	1.11688	1	0.679681	0.141001	0
Grem2	protein_coding	1	0.462643	0.254509	0	0.0146991	-1.09208	1	0.00982745	1.11516	1	0.95024	0.023085	0
Grk6	protein_coding	1	0.906405	-0.037112	0	0.0668771	-0.727862	0	0.00554076	1.11298	1	0.295686	0.385122	0
Tnfrsf17	protein_coding	1	0.646148	-0.171438	0	0.0806972	-0.815618	0	0.0163103	1.10971	1	0.508694	0.2941	0
Ly6e	protein_coding	1	0.845367	-0.0513244	0	0.0794929	-0.578491	0	0.0013437	1.10902	1	0.110592	0.53053	0
Clec10a	protein_coding	1	0.706982	-0.160371	0	0.179281	-0.7061	0	0.0332773	1.10715	1	0.419499	0.401052	0
G6pdx	protein_coding	1	0.81855	-0.0824628	0	0.156861	-0.629396	0	0.0134381	1.10632	1	0.24565	0.476921	0
Kera	protein_coding	1	0.981818	0.00990608	0	0.0526368	-1.06613	0	0.0370517	1.10508	1	0.933961	0.0389559	0
Pycard	protein_coding	1	0.789288	0.0944118	0	0.197202	-0.560979	0	0.0122036	1.10454	1	0.183279	0.543565	0
Rinl	protein_coding	1	0.507094	-0.234628	0	0.128318	-0.664661	0	0.0121721	1.10133	1	0.296758	0.436674	0
Cnp	protein_coding	1	0.679449	-0.137061	0	0.0788315	-0.729708	0	0.00826434	1.10125	1	0.345199	0.371548	0
Pdia4	protein_coding	1	0.515314	-0.220784	0	0.119145	-0.654572	0	0.00940919	1.10116	1	0.307817	0.446584	0
Tespa1	protein_coding	1	0.451421	-0.288338	0	0.0529242	-0.930809	0	0.0191441	1.10114	1	0.695761	0.170335	0
Inpp5d	protein_coding	1	0.502715	-0.206985	0	0.0828977	-0.667422	0	0.00502441	1.09805	1	0.263829	0.430628	0
Naip5	protein_coding	1	0.926896	-0.0270721	0	0.0488023	-0.736405	1	0.00374064	1.09755	1	0.301811	0.361139	0
Pfkfb3	protein_coding	1	0.609767	-0.200558	0	0.159577	-0.681599	0	0.0232408	1.09409	1	0.354619	0.412489	0
Plcb2	protein_coding	1	0.980262	0.00779829	0	0.0874059	-0.674664	0	0.00626214	1.09288	1	0.24699	0.418222	0
Tnfrsf18	protein_coding	1	0.609847	-0.167068	0	0.0526326	-0.79995	0	0.00793467	1.09248	1	0.447552	0.292523	0
Tnc	protein_coding	1	0.657082	-0.0927232	0	0.000436197	-1.03603	1	0.000156867	1.09239	1	0.798039	0.0563616	0
Fam65b	protein_coding	1	0.924773	-0.0302023	0	0.0852339	-0.689374	0	0.00698407	1.09106	1	0.293623	0.401685	0
Aldh3b1	protein_coding	1	0.7485	-0.0940284	0	0.166631	-0.500814	0	0.00372185	1.09037	1	0.135463	0.589553	0
Trim5	protein_coding	1	0.990323	0.00360224	0	0.0622667	-0.698431	0	0.00416079	1.09017	1	0.257379	0.391735	0
Ugt1a7c	protein_coding	1	0.422602	-0.303638	0	0.0297095	-1.04567	1	0.0190173	1.08921	1	0.921966	0.0435405	0
Isg20	protein_coding	1	0.824482	0.0874221	0	0.492934	-0.328065	0	0.0248024	1.08674	1	0.153634	0.758678	0
Stap1	protein_coding	1	0.678075	-0.132276	0	0.059977	-0.754492	0	0.00694545	1.0857	1	0.374307	0.331212	0
Mcemp1	protein_coding	1	0.547611	0.265101	0	0.421854	-0.429096	0	0.0419077	1.08514	1	0.184574	0.656048	0
Ffar1	protein_coding	1	0.977638	-0.00945605	0	0.0940587	-0.705994	0	0.0103639	1.08374	1	0.303279	0.377746	0
Serp1	protein_coding	1	0.681576	-0.157571	0	0.112875	-0.756709	0	0.0217865	1.08363	1	0.471481	0.326928	0
Def6	protein_coding	1	0.660548	-0.127204	0	0.12971	-0.543869	0	0.00355044	1.08242	1	0.132529	0.538548	0
Itga4	protein_coding	1	0.798593	0.0818304	0	0.0380021	-0.846776	1	0.00751957	1.08135	1	0.499418	0.234575	0
Hsh2d	protein_coding	1	0.673951	-0.149498	0	0.0712387	-0.803952	0	0.0142424	1.08133	1	0.498204	0.277378	0
Cd40	protein_coding	1	0.829218	-0.0668096	0	0.051554	-0.762573	0	0.00593438	1.08112	1	0.36416	0.318554	0
Ffar2	protein_coding	1	0.743707	-0.104187	0	0.211384	-0.489573	0	0.00718895	1.08108	1	0.12872	0.591507	0
Kctd14	protein_coding	1	0.862667	0.0522072	0	0.0421649	-0.778937	1	0.00494199	1.08096	1	0.366801	0.302032	0
Emp3	protein_coding	1	0.792385	-0.0850773	0	0.159441	-0.562167	0	0.00798949	1.07995	1	0.192511	0.51778	0
Gpr65	protein_coding	1	0.827569	-0.059295	0	0.0212581	-0.80821	1	0.00224404	1.07979	1	0.412344	0.271581	0
Pik3r5	protein_coding	1	0.804038	0.0636824	0	0.09766	-0.530589	0	0.00139554	1.07674	1	0.0943448	0.546156	0
Evi2a	protein_coding	1	0.691093	-0.135158	0	0.0954425	-0.707277	0	0.0112282	1.07674	1	0.360955	0.369461	0
Sdf2l1	protein_coding	1	0.903569	-0.0429888	0	0.347382	-0.406929	0	0.014882	1.07389	1	0.145984	0.666957	0
Apobr	protein_coding	1	0.841007	0.051734	0	0.0458191	-0.653026	1	0.00151157	1.07226	1	0.172954	0.419237	0
Pml	protein_coding	1	0.560118	-0.189132	0	0.0810562	-0.707004	0	0.0084924	1.07106	1	0.352779	0.364057	0
Hhex	protein_coding	1	0.713836	-0.119231	0	0.0595831	-0.771468	0	0.00893444	1.06722	1	0.453609	0.295747	0
Il7r	protein_coding	1	0.40262	-0.28644	0	0.0373533	-0.900045	1	0.0119333	1.06574	1	0.671323	0.1657	0
Gm2a	protein_coding	1	0.79709	-0.0722567	0	0.107263	-0.563827	0	0.00321463	1.06543	1	0.151949	0.501607	0
Lgals3bp	protein_coding	1	0.60536	-0.148345	0	0.051771	-0.704246	0	0.00380184	1.0623	1	0.304762	0.358059	0
Edem1	protein_coding	1	0.601189	-0.178411	0	0.104158	-0.689592	0	0.0123987	1.06179	1	0.384639	0.372194	0
Ptprj	protein_coding	1	0.801967	-0.0736422	0	0.0583606	-0.700976	0	0.00464652	1.06023	1	0.346423	0.359251	0
Sfrp4	protein_coding	1	0.60686	0.169296	0	0.0707951	-0.74491	0	0.0101687	1.05678	1	0.354318	0.311863	0
Cd27	protein_coding	1	0.672816	-0.13615	0	0.0350802	-0.864935	1	0.00900212	1.05647	1	0.586732	0.191537	0
Cd7	protein_coding	1	0.605652	-0.153642	0	0.0407264	-0.771897	1	0.00524576	1.05412	1	0.400733	0.282226	0
Abcg3	protein_coding	1	0.591761	-0.160529	0	0.073512	-0.670562	0	0.00549679	1.05313	1	0.273455	0.382568	0
Serpina3f	protein_coding	1	0.575979	-0.170566	0	0.0171588	-0.938329	1	0.00643366	1.0489	1	0.757735	0.110577	0
Ebi3	protein_coding	1	0.552419	-0.222109	0	0.0869643	-0.797594	0	0.0222509	1.04834	1	0.552195	0.250743	0
Ccl19	protein_coding	1	0.634303	-0.135415	0	0.0227507	-0.832686	1	0.00404195	1.04534	1	0.501998	0.212656	0
Lyn	protein_coding	1	0.956697	-0.0157723	0	0.0909077	-0.614213	0	0.00480554	1.04481	1	0.21005	0.430596	0
Ccr1	protein_coding	1	0.926934	-0.0287445	0	0.434156	-0.298233	0	0.00818962	1.04418	1	0.0903661	0.745952	0
Cd209b	protein_coding	1	0.421565	-0.296547	0	0.0393443	-0.959983	1	0.0208129	1.04397	1	0.83791	0.0839826	0
Ap1s3	protein_coding	1	0.4158	-0.273242	0	0.0530137	-0.815016	0	0.0121752	1.04271	1	0.562411	0.227692	0
Grap	protein_coding	1	0.575237	-0.188766	0	0.0740721	-0.752816	0	0.0128124	1.04173	1	0.459862	0.288914	0
Rasal1	protein_coding	1	0.789631	-0.0788897	0	0.0434613	-0.757606	1	0.00559616	1.04045	1	0.410806	0.282843	0
Ncf2	protein_coding	1	0.977614	0.00868767	0	0.220588	-0.466263	0	0.00773098	1.03997	1	0.136773	0.573714	0
Ltbp2	protein_coding	1	0.190473	-0.302187	0	0.0110139	-0.752109	1	0.000610178	1.03844	1	0.385265	0.286325	0
Mmp9	protein_coding	1	0.824027	-0.0816428	0	0.208754	-0.567842	0	0.0217194	1.0381	1	0.267015	0.470261	0
Ces2g	protein_coding	1	0.627759	-0.18726	0	0.0324995	-1.05219	1	0.0279285	1.03775	1	0.972773	-0.0144369	0
Runx3	protein_coding	1	0.624575	-0.13273	0	0.0253677	-0.77678	1	0.0029456	1.03761	1	0.400423	0.260833	0
Slamf9	protein_coding	1	0.900964	-0.0327709	0	0.0463311	-0.665269	1	0.00241452	1.03565	1	0.233544	0.370376	0
C1qc	protein_coding	1	0.778401	-0.0997402	0	0.171258	-0.598601	0	0.0181581	1.0352	1	0.317247	0.436599	0
C3	protein_coding	1	0.753437	-0.118575	0	0.219625	-0.569304	0	0.0254316	1.03504	1	0.345148	0.465734	0
Gm4955	protein_coding	1	0.78894	-0.0996413	0	0.0934436	-0.77989	0	0.0237928	1.03417	1	0.542003	0.25428	0
Fyb	protein_coding	1	0.811435	-0.0571425	0	0.0486571	-0.59785	1	0.0010894	1.03326	1	0.159785	0.435405	0
Ch25h	protein_coding	1	0.542989	-0.132466	0	0.0370549	-0.576002	0	0.000425999	1.03312	1	0.124785	0.457121	0
H2-M2	protein_coding	1	0.49576	-0.219097	0	0.0668353	-0.737759	0	0.0101448	1.03096	1	0.422305	0.293194	0
Slc17a9	protein_coding	1	0.96994	0.0110233	0	0.109563	-0.582916	0	0.00561035	1.02912	1	0.207904	0.446203	0
Sdc1	protein_coding	1	0.750913	-0.0932956	0	0.0426092	-0.756141	1	0.00579044	1.0288	1	0.471858	0.272656	0
Ehf	protein_coding	1	0.566842	-0.217362	0	0.023391	-1.10293	1	0.0266654	1.02812	1	0.853316	-0.0748194	0
Oosp1	protein_coding	1	0.558588	-0.208783	0	0.0744471	-0.796265	0	0.0193603	1.0272	1	0.571642	0.230928	0
Galnt12	protein_coding	1	0.341024	-0.26281	0	0.0201369	-0.819129	1	0.00342934	1.02715	1	0.53544	0.208018	0
Arrdc1	protein_coding	1	0.616823	-0.132404	0	0.0571109	-0.63373	0	0.00263499	1.02652	1	0.244224	0.392779	0
Stat4	protein_coding	1	0.600737	-0.183405	0	0.133747	-0.650152	0	0.0177645	1.02514	1	0.349452	0.374989	0
Cd8b1	protein_coding	1	0.486859	-0.230418	0	0.0919086	-0.694331	0	0.0127034	1.02412	1	0.384556	0.32979	0
Sh2b2	protein_coding	1	0.688479	-0.154037	0	0.139728	-0.702377	0	0.0292988	1.02342	1	0.437968	0.321039	0
Zbp1	protein_coding	1	0.865067	-0.0536195	0	0.163674	-0.543303	0	0.00974387	1.02323	1	0.217051	0.479924	0
Bcl2a1a	protein_coding	1	0.844049	-0.073284	0	0.270763	-0.502603	0	0.0253441	1.02286	1	0.241297	0.520256	0
Nrg4	protein_coding	1	0.884021	-0.0618889	0	0.0724477	-0.95733	0	0.0469349	1.02166	1	0.88518	0.064331	0
Adap1	protein_coding	1	0.712334	-0.111234	0	0.0499977	-0.747424	1	0.00726912	1.0214	1	0.439402	0.273969	0
Cd6	protein_coding	1	0.65463	-0.137837	0	0.0547894	-0.74603	0	0.00834696	1.0211	1	0.430909	0.275067	0
Rpl3	protein_coding	1	0.577799	-0.149093	0	0.0314539	-0.734105	1	0.00301207	1.02098	1	0.398194	0.286881	0
Sec11c	protein_coding	1	0.72978	-0.0934572	0	0.0691247	-0.617614	0	0.00333166	1.02037	1	0.244681	0.402755	0
Gda	protein_coding	1	0.577171	0.153663	0	0.386766	-0.289612	0	0.00379009	1.01969	1	0.0558534	0.730079	0
H2-D1	protein_coding	1	0.557452	-0.190837	0	0.115662	-0.634433	0	0.0117851	1.0195	1	0.32009	0.385067	0
Bid	protein_coding	1	0.844873	-0.0591191	0	0.101042	-0.61811	0	0.00753345	1.0188	1	0.269908	0.400691	0
Tmsb10	protein_coding	1	0.31424	-0.313029	0	0.172954	-0.51723	0	0.00852867	1.01729	1	0.196179	0.500058	0
Ptgs1	protein_coding	1	0.667119	0.134431	0	0.206444	-0.485146	0	0.00940247	1.01719	1	0.164579	0.532048	0
C130026I21Rik	protein_coding	1	0.616868	-0.165841	0	0.0658467	-0.765327	0	0.0136808	1.01474	1	0.529352	0.249409	0
Srebf1	protein_coding	1	0.818873	0.0779813	0	0.128967	-0.641818	0	0.0162482	1.01467	1	0.313201	0.372852	0
Trpv2	protein_coding	1	0.76015	-0.0806645	0	0.0914761	-0.557049	0	0.00291098	1.01418	1	0.157036	0.457132	0
St14	protein_coding	1	0.498176	-0.184754	0	0.0628401	-0.635869	0	0.00360963	1.01378	1	0.245753	0.377912	0
Gpr171	protein_coding	1	0.762445	-0.103104	0	0.0896819	-0.723418	0	0.016502	1.0131	1	0.443973	0.289681	0
Dkkl1	protein_coding	1	0.715902	0.0869739	0	0.0303062	-0.661419	1	0.00126799	1.01265	1	0.189204	0.351233	0
Apbb1ip	protein_coding	1	0.810152	-0.0661086	0	0.0736856	-0.617789	0	0.00407311	1.01153	1	0.243993	0.393746	0
Isyna1	protein_coding	1	0.568734	-0.183194	0	0.188929	-0.51879	0	0.0115648	1.01069	1	0.230613	0.491904	0
Ppp2r1b	protein_coding	1	0.884951	-0.0454002	0	0.106147	-0.631974	0	0.010267	1.0092	1	0.268898	0.377235	0
H2-M3	protein_coding	1	0.465244	-0.205133	0	0.0285528	-0.78309	1	0.00463968	1.00874	1	0.497195	0.225645	0
Gnai1	protein_coding	1	0.663629	-0.1687	0	0.146241	-0.696819	0	0.0329904	1.00791	1	0.463619	0.311096	0
Cacna1i	protein_coding	1	0.921081	-0.0364667	0	0.128216	-0.695538	0	0.0258995	1.00674	1	0.440074	0.311189	0
Eef1a1	protein_coding	1	0.685	-0.108231	0	0.0428032	-0.685183	1	0.00331561	1.00628	1	0.337957	0.321097	0
Rgs2	protein_coding	1	0.950338	-0.0177237	0	0.161679	-0.492572	0	0.00543611	1.00622	1	0.129552	0.513642	0
Ptpn18	protein_coding	1	0.728649	-0.101295	0	0.0679182	-0.669653	0	0.00654317	1.0041	1	0.332561	0.334442	0
Aplp1	protein_coding	1	0.940329	-0.0237258	0	0.190073	-0.512154	0	0.0114323	1.00232	1	0.20031	0.49017	0
Rdh12	protein_coding	1	0.977124	-0.00857339	0	0.122032	-0.574921	0	0.00794059	1.00075	1	0.225829	0.425824	0
Trim34a	protein_coding	1	0.875541	-0.0513259	0	0.132578	-0.611738	0	0.0141299	1.00045	1	0.292436	0.388719	0
Rhoh	protein_coding	1	0.591462	-0.187692	0	0.087154	-0.746219	0	0.0201105	1.00008	1	0.529258	0.253856	0
Ctsw	protein_coding	1	0.515697	-0.193466	0	0.0319129	-0.812161	1	0.00748924	0.999827	1	0.594874	0.187666	0
Emilin2	protein_coding	1	0.537263	0.242779	0	0.254278	-0.547881	0	0.0365249	0.998261	1	0.30088	0.45038	0
Il16	protein_coding	1	0.681168	-0.134159	0	0.0759313	-0.725971	0	0.0139425	0.997357	1	0.464546	0.27139	0
Myrf	protein_coding	1	0.388425	-0.363421	0	0.130077	-0.785092	0	0.0490626	0.995347	1	0.671962	0.210252	0
Clcf1	protein_coding	1	0.367663	-0.316002	0	0.0560174	-0.838375	0	0.0204362	0.993827	1	0.701472	0.155451	0
Hmgb2	protein_coding	1	0.364697	-0.25279	0	0.064089	-0.643962	0	0.00478895	0.993602	1	0.358589	0.349637	0
Neurl3	protein_coding	1	0.578961	-0.186429	0	0.17999	-0.553996	0	0.0167078	0.993073	1	0.27314	0.439081	0
Rab4b	protein_coding	1	0.667156	-0.0814046	0	0.0247313	-0.545163	0	0.000152534	0.992689	1	0.106022	0.447526	0
Marcksl1	protein_coding	1	0.332714	-0.382058	0	0.139051	-0.715529	0	0.0367717	0.992312	1	0.53977	0.276782	0
Net1	protein_coding	1	0.895371	0.049101	0	0.0860088	-0.802406	0	0.0299859	0.991514	1	0.642923	0.18911	0
Bscl2	protein_coding	1	0.717822	-0.127532	0	0.138505	-0.647508	0	0.0223531	0.991492	1	0.3846	0.343988	0
Vat1l	protein_coding	1	0.94289	-0.021674	0	0.0249778	-0.871572	1	0.00914736	0.991013	1	0.710468	0.119436	0
H2-T23	protein_coding	1	0.700352	-0.111949	0	0.126546	-0.551304	0	0.00698956	0.990454	1	0.23095	0.439144	0
Tmem106a	protein_coding	1	0.886909	0.03644	0	0.0677233	-0.588817	0	0.00281547	0.988492	1	0.189262	0.399674	0
Lpcat4	protein_coding	1	0.701124	-0.0939098	0	0.0462364	-0.617437	1	0.00191793	0.987939	1	0.206901	0.370499	0
Spint2	protein_coding	1	0.21835	-0.422812	0	0.0640003	-0.786729	0	0.0179801	0.98751	1	0.63302	0.200781	0
Acsl5	protein_coding	1	0.989729	-0.0034406	0	0.0778138	-0.591262	0	0.00394846	0.987015	1	0.210247	0.395754	0
Mapk13	protein_coding	1	0.539744	-0.239297	0	0.0566935	-0.934869	0	0.0371462	0.986389	1	0.903629	0.0515252	0
Edem2	protein_coding	1	0.659694	-0.124116	0	0.090485	-0.595454	0	0.00580357	0.985216	1	0.266393	0.389765	0
Mast3	protein_coding	1	0.868794	-0.0397211	0	0.0337203	-0.651715	1	0.00172178	0.984815	1	0.248007	0.333092	0
Treml2	protein_coding	1	0.929395	0.0244332	0	0.0805005	-0.60411	0	0.00506831	0.984341	1	0.236008	0.380231	0
Rab19	protein_coding	1	0.653515	-0.11991	0	0.0369353	-0.708526	1	0.00395882	0.983926	1	0.391826	0.2754	0
Rasgef1b	protein_coding	1	0.522587	-0.201123	0	0.0887865	-0.666576	0	0.0118858	0.983692	1	0.412655	0.317119	0
Asns	protein_coding	1	0.92281	-0.0322869	0	0.106819	-0.669889	0	0.017435	0.981122	1	0.400517	0.311236	0
Casp8	protein_coding	1	0.585751	-0.115283	0	0.0374625	-0.558674	0	0.000540758	0.980442	1	0.135751	0.42177	0
Wif1	protein_coding	1	0.182437	0.189591	0	0.000124202	-0.77919	1	4.05e-06	0.979264	1	0.179462	0.200065	0
Cacna1e	protein_coding	1	0.845561	-0.060626	0	0.0608692	-0.735346	0	0.0117838	0.979074	1	0.488667	0.24373	0
Rassf2	protein_coding	1	0.46264	-0.2502	0	0.103417	-0.687528	0	0.0193184	0.978335	1	0.463673	0.290802	0
Ifi47	protein_coding	1	0.539117	-0.202144	0	0.142297	-0.596058	0	0.0163927	0.975337	1	0.341298	0.379277	0
Tor4a	protein_coding	1	0.678377	-0.115286	0	0.115474	-0.543631	0	0.00567332	0.975146	1	0.22753	0.431516	0
Clic1	protein_coding	1	0.33987	-0.231181	0	0.101362	-0.489796	0	0.00182882	0.974441	1	0.14783	0.484643	0
Rasa3	protein_coding	1	0.634966	-0.137707	0	0.0597514	-0.686982	0	0.00762001	0.974184	1	0.413054	0.2872	0
Slc52a3	protein_coding	1	0.414141	-0.274154	0	0.146038	-0.599895	0	0.0182168	0.972957	1	0.331786	0.373063	0
Cd86	protein_coding	1	0.775142	-0.0823223	0	0.0568067	-0.69252	0	0.00746049	0.972641	1	0.408475	0.280125	0
Mgst2	protein_coding	1	0.892986	-0.0412612	0	0.265898	-0.418257	0	0.0112717	0.972001	1	0.133367	0.553744	0
Fcrl5	protein_coding	1	0.770499	-0.078582	0	0.0511804	-0.664066	0	0.00466868	0.971759	1	0.342234	0.307697	0
Mapk11	protein_coding	1	0.965464	-0.0109322	0	0.229135	-0.373178	0	0.00289449	0.970809	1	0.0566588	0.597631	0
Sh3bp2	protein_coding	1	0.668526	-0.116367	0	0.0637598	-0.633309	0	0.00498322	0.97053	1	0.313662	0.33722	0
Gm8369	protein_coding	1	0.867186	-0.0497347	0	0.0652683	-0.690076	0	0.00942874	0.969322	1	0.411026	0.279245	0
Cd14	protein_coding	1	0.672458	0.129797	0	0.0537859	-0.746955	0	0.0114711	0.968356	1	0.523505	0.221407	0
Pik3cg	protein_coding	1	0.597217	-0.147357	0	0.0357146	-0.744347	1	0.00603547	0.968327	1	0.506679	0.223979	0
Msr1	protein_coding	1	0.466116	0.295805	0	0.200379	-0.636199	0	0.0476912	0.967715	1	0.45694	0.331522	0
B2m	protein_coding	1	0.545451	-0.183032	0	0.0520028	-0.740919	0	0.0105229	0.965914	1	0.52226	0.224991	0
Mob3a	protein_coding	1	0.636061	-0.151359	0	0.0866314	-0.684274	0	0.0148793	0.965618	1	0.429668	0.281336	0
Pamr1	protein_coding	1	0.903027	-0.023761	0	0.0720818	-0.440704	0	0.000289041	0.965315	1	0.0522018	0.524615	0
Pip4k2a	protein_coding	1	0.741125	-0.0808125	0	0.0866234	-0.524064	0	0.00233717	0.964776	1	0.15912	0.440708	0
Serpinb1a	protein_coding	1	0.332482	0.252004	0	0.0844464	-0.555623	0	0.00352597	0.9638	1	0.135696	0.408179	0
Gimap8	protein_coding	1	0.531926	-0.179466	0	0.0683238	-0.655281	0	0.0075582	0.963511	1	0.366236	0.308233	0
Cd84	protein_coding	1	0.943549	0.0211528	0	0.178295	-0.496326	0	0.010098	0.963371	1	0.204074	0.467039	0
Apobec1	protein_coding	1	0.987072	0.00501186	0	0.0999296	-0.635434	0	0.0126024	0.96303	1	0.369818	0.327595	0
Srgn	protein_coding	1	0.840554	0.0497005	0	0.153399	-0.436422	0	0.00259962	0.962334	1	0.0983583	0.525909	0
2810417H13Rik	protein_coding	1	0.59853	-0.157435	0	0.0868844	-0.638721	0	0.0101053	0.961179	1	0.350555	0.322459	0
Dapl1	protein_coding	1	0.672382	-0.0736893	0	0.000560956	-0.842726	1	8.75e-05	0.960326	1	0.545353	0.117602	0
Ptges	protein_coding	1	0.474025	-0.26474	0	0.162648	-0.634561	0	0.0326417	0.959184	1	0.440657	0.324626	0
Dap	protein_coding	1	0.816957	-0.0533515	0	0.0758105	-0.513417	0	0.00150267	0.958813	1	0.149043	0.445398	0
Cdt1	protein_coding	1	0.608455	-0.132092	0	0.0586837	-0.613224	0	0.00367324	0.958479	1	0.275697	0.345249	0
Mndal	protein_coding	1	0.74563	-0.1168	0	0.0978942	-0.743306	0	0.0296175	0.957588	1	0.582745	0.214286	0
Pim2	protein_coding	1	0.513465	-0.173331	0	0.04126	-0.68468	1	0.00451203	0.957372	1	0.390806	0.272692	0
Slc11a1	protein_coding	1	0.936168	0.0215934	0	0.0952996	-0.561939	0	0.00529942	0.956689	1	0.223887	0.394745	0
Helz2	protein_coding	1	0.928388	-0.0230499	0	0.0589386	-0.611154	0	0.00369533	0.955536	1	0.256015	0.344385	0
Hcar2	protein_coding	1	0.78303	-0.103485	0	0.410028	-0.376633	0	0.0368387	0.955082	1	0.174343	0.578446	0
Lyl1	protein_coding	1	0.646957	-0.124662	0	0.15086	-0.483029	0	0.00565144	0.954799	1	0.192881	0.47177	0
Stk10	protein_coding	1	0.951305	-0.0201868	0	0.175818	-0.552626	0	0.0198089	0.951245	1	0.27797	0.398613	0
Alox5ap	protein_coding	1	0.364047	0.264344	0	0.415566	-0.285764	0	0.00874634	0.951013	1	0.0544834	0.665247	0
Fam105a	protein_coding	1	0.498262	-0.169209	0	0.0646618	-0.578159	0	0.00300432	0.950939	1	0.24597	0.372774	0
Fcgr3	protein_coding	1	0.996484	-0.0013611	0	0.354736	-0.348971	0	0.0136117	0.94964	1	0.130134	0.600669	0
Oit1	protein_coding	1	0.559835	-0.1468	0	0.00911467	-0.859439	1	0.00329184	0.948399	1	0.751157	0.0889557	0
Zap70	protein_coding	1	0.517252	-0.173228	0	0.0431317	-0.683636	1	0.00516176	0.947883	1	0.401164	0.264248	0
Pfkl	protein_coding	1	0.850945	0.0544595	0	0.154464	-0.510597	0	0.00924762	0.947255	1	0.192328	0.436663	0
Tjp3	protein_coding	1	0.676543	-0.122791	0	0.0133029	-0.947598	1	0.0102242	0.945585	1	0.995063	-0.00201252	0
Foxf1	protein_coding	1	0.833545	-0.041429	0	0.0245371	-0.569597	0	0.000400927	0.944656	1	0.157377	0.375056	0
Hsd17b12	protein_coding	1	0.928475	-0.0305323	0	0.131386	-0.637156	0	0.0239909	0.944244	1	0.405107	0.30709	0
Nlrc5	protein_coding	1	0.429387	-0.269008	0	0.0601764	-0.800875	0	0.0231994	0.943966	1	0.713464	0.143093	0
Pced1b	protein_coding	1	0.802288	-0.0672192	0	0.103512	-0.544841	0	0.00562834	0.943936	1	0.210292	0.399095	0
Tnfaip8	protein_coding	1	0.791281	-0.0634815	0	0.0410172	-0.622681	1	0.00240295	0.943276	1	0.2704	0.3206	0
Tspo	protein_coding	1	0.702521	-0.11823	0	0.158947	-0.538589	0	0.0142244	0.942646	1	0.273527	0.404053	0
Itpr3	protein_coding	1	0.86228	-0.043136	0	0.0341061	-0.67231	1	0.00323847	0.94224	1	0.339072	0.269931	0
Siglec1	protein_coding	1	0.603693	-0.137994	0	0.0408564	-0.689011	1	0.00523755	0.941805	1	0.435945	0.252791	0
Gale	protein_coding	1	0.396226	-0.334735	0	0.214878	-0.596907	0	0.0471494	0.941076	1	0.444987	0.344169	0
Sept6	protein_coding	1	0.664062	-0.111945	0	0.0513052	-0.634249	0	0.00423415	0.941039	1	0.313476	0.306787	0
2610524H06Rik	protein_coding	1	0.587025	0.127171	0	0.0668987	-0.538031	0	0.00198269	0.939956	1	0.162492	0.401925	0
Adcy5	protein_coding	1	0.602857	-0.124876	0	0.0713995	-0.542082	0	0.00249252	0.937269	1	0.185849	0.395183	0
Dock10	protein_coding	1	0.6683	-0.127126	0	0.0499212	-0.734918	1	0.0113625	0.937141	1	0.552116	0.202223	0
Prg4	protein_coding	1	0.0962819	0.542159	0	0.307052	-0.393649	0	0.0165054	0.936892	1	0.126409	0.543239	0
Slco2a1	protein_coding	1	0.697828	-0.105992	0	0.0238241	-0.79226	1	0.00663725	0.936515	1	0.648448	0.144255	0
Il17ra	protein_coding	1	0.713886	-0.0893318	0	0.097417	-0.503597	0	0.00287421	0.936214	1	0.171136	0.432617	0
Pmepa1	protein_coding	1	0.967658	-0.0111256	0	0.150338	-0.488834	0	0.00706699	0.934441	1	0.136262	0.4456	0
B3gnt5	protein_coding	1	0.819594	-0.0799339	0	0.133283	-0.652786	0	0.0295854	0.932968	1	0.479291	0.280184	0
Mical1	protein_coding	1	0.6046	-0.107363	0	0.0785	-0.456158	0	0.000723985	0.932605	1	0.104022	0.476444	0
Gsdmd	protein_coding	1	0.553074	-0.155084	0	0.101227	-0.532529	0	0.00497213	0.932046	1	0.232727	0.399521	0
Folr2	protein_coding	1	0.427644	-0.297754	0	0.131392	-0.697837	0	0.0397489	0.931902	1	0.588944	0.23406	0
Il18	protein_coding	1	0.534993	-0.233196	0	0.105063	-0.756253	0	0.0405512	0.931797	1	0.680179	0.175544	0
Mfng	protein_coding	1	0.668162	-0.142341	0	0.0695429	-0.756151	0	0.0227372	0.929284	1	0.622738	0.17314	0
Naip2	protein_coding	1	0.867099	-0.0388049	0	0.01734	-0.714591	1	0.00207048	0.929064	1	0.453638	0.214473	0
Dock8	protein_coding	1	0.599709	-0.155158	0	0.0606098	-0.697226	0	0.011658	0.92892	1	0.493392	0.23169	0
Ccl9	protein_coding	1	0.964027	0.0146981	0	0.531258	-0.247472	0	0.0210624	0.92691	1	0.10386	0.679442	0
Arpc1b	protein_coding	1	0.592353	-0.119514	0	0.0752829	-0.496749	0	0.00149159	0.926675	1	0.146152	0.429921	0
Tifab	protein_coding	1	0.724718	-0.0736407	0	0.0885282	-0.445036	0	0.000850437	0.926113	1	0.089943	0.481082	0
Sit1	protein_coding	1	0.440855	-0.208233	0	0.0437704	-0.686687	1	0.00645644	0.925521	1	0.455817	0.238836	0
BC147527	protein_coding	1	0.818648	0.0689872	0	0.261691	-0.413911	0	0.0134928	0.925491	1	0.147688	0.511579	0
Sema4a	protein_coding	1	0.460362	-0.180255	0	0.0645717	-0.564602	0	0.00308429	0.925194	1	0.26927	0.360589	0
BC021614	protein_coding	1	0.92931	-0.0263153	0	0.00948154	-1.0105	1	0.0125125	0.924313	1	0.798057	-0.0861796	0
Slain1	protein_coding	1	0.7636	-0.0786307	0	0.0417026	-0.675982	1	0.00540743	0.924138	1	0.402177	0.248158	0
Ildr2	protein_coding	1	0.484114	-0.234192	0	0.0553249	-0.805598	0	0.0240207	0.923499	1	0.771174	0.117908	0
Sult1a1	protein_coding	1	0.627257	0.145077	0	0.00771281	-1.04737	1	0.0129926	0.922639	1	0.702691	-0.124726	0
Izumo1r	protein_coding	1	0.685499	-0.118288	0	0.0660635	-0.674496	0	0.0113876	0.92251	1	0.450648	0.248013	0
Vcam1	protein_coding	1	0.321743	-0.256227	0	0.00614463	-0.928635	1	0.00469634	0.921954	1	0.981479	-0.00668214	0
Man2b1	protein_coding	1	0.929311	0.0241211	0	0.0949368	-0.567331	0	0.0072801	0.921779	1	0.271764	0.354441	0
Prcp	protein_coding	1	0.924262	0.0198442	0	0.0639912	-0.487106	0	0.000903109	0.919981	1	0.114165	0.432874	0
Myc	protein_coding	1	0.690292	-0.106453	0	0.0746288	-0.596931	0	0.00647423	0.919721	1	0.325993	0.322793	0
Rbm47	protein_coding	1	0.937355	0.0215366	0	0.0415429	-0.709863	1	0.00782872	0.919073	1	0.49371	0.209216	0
Cmah	protein_coding	1	0.680462	-0.128232	0	0.186491	-0.506392	0	0.0171707	0.917485	1	0.297243	0.41109	0
Ctsz	protein_coding	1	0.917633	-0.0229223	0	0.0619878	-0.521384	0	0.00157592	0.917401	1	0.176552	0.396017	0
Dnaaf3	protein_coding	1	0.53016	-0.160869	0	0.041843	-0.659641	1	0.00480458	0.917378	1	0.395019	0.257735	0
Rassf7	protein_coding	1	0.867657	-0.0533066	0	0.0524463	-0.784523	0	0.0202185	0.916843	1	0.714042	0.132327	0
Cdc25b	protein_coding	1	0.461612	-0.191977	0	0.106936	-0.520672	0	0.00546519	0.915345	1	0.239557	0.394668	0
Dmkn	protein_coding	1	0.921704	-0.0355289	0	0.727626	-0.152242	0	0.0376112	0.915276	1	0.118351	0.763038	0
Gm2564	protein_coding	1	0.905902	-0.0312855	0	0.0233607	-0.772261	1	0.00638011	0.914664	1	0.625536	0.1424	0
Lpar5	protein_coding	1	0.470039	0.186792	0	0.050204	-0.636986	0	0.00523397	0.913324	1	0.328715	0.276342	0
Oas1a	protein_coding	1	0.959722	0.014241	0	0.182723	-0.463537	0	0.00989616	0.912213	1	0.176534	0.448668	0
Actb	protein_coding	1	0.291503	-0.281439	0	0.14048	-0.481165	0	0.00626447	0.912198	1	0.21401	0.431035	0
Plxnc1	protein_coding	1	0.572239	-0.149351	0	0.0343732	-0.711311	1	0.00635899	0.910971	1	0.53474	0.199663	0
Slc4a4	protein_coding	1	0.418018	-0.285915	0	0.017472	-1.0782	1	0.0332587	0.910587	1	0.664795	-0.167611	0
Faah	protein_coding	1	0.961335	0.0145553	0	0.0473031	-0.754638	1	0.0147518	0.909835	1	0.662364	0.155192	0
S100a11	protein_coding	1	0.464899	-0.160889	0	0.143761	-0.396388	0	0.00153609	0.908129	1	0.0930626	0.511741	0
Gm11711	protein_coding	1	0.567063	-0.184128	0	0.0344798	-0.864604	1	0.0215502	0.907814	1	0.900289	0.0432185	0
Apcdd1	protein_coding	1	0.63427	-0.155116	0	0.0370258	-0.864116	1	0.0237362	0.904611	1	0.910383	0.0404997	0
Mcm5	protein_coding	1	0.678156	-0.119836	0	0.114162	-0.566846	0	0.0120604	0.903493	1	0.311967	0.336649	0
Sh2d2a	protein_coding	1	0.748618	-0.0728029	0	0.0280752	-0.638789	1	0.00221973	0.901734	1	0.303309	0.262938	0
Adgre4	protein_coding	1	0.997607	-0.000848554	0	0.120449	-0.546041	0	0.010863	0.901409	1	0.300231	0.355366	0
1500015O10Rik	protein_coding	1	0.549456	0.168514	0	0.00251933	-1.14706	1	0.0103215	0.901093	1	0.410993	-0.245971	0
Bhlha15	protein_coding	1	0.501839	-0.23013	0	0.112167	-0.674287	0	0.0309381	0.899462	1	0.582062	0.225176	0
Cyb561a3	protein_coding	1	0.603593	-0.158668	0	0.0492974	-0.758411	1	0.0172529	0.898564	1	0.686074	0.14015	0
Pilra	protein_coding	1	0.404946	0.24334	0	0.456091	-0.262533	0	0.0130027	0.897186	1	0.0603158	0.634658	0
Cap1	protein_coding	1	0.649805	-0.0986291	0	0.0620475	-0.509654	0	0.00160612	0.895008	1	0.17196	0.385354	0
Tnfsf13	protein_coding	1	0.983434	-0.00621117	0	0.0267809	-0.850137	1	0.0159666	0.894604	1	0.888803	0.0444641	0
Pygb	protein_coding	1	0.53964	-0.164795	0	0.056779	-0.643403	0	0.00800733	0.894061	1	0.422747	0.250658	0
Cfl1	protein_coding	1	0.398186	-0.189527	0	0.0787715	-0.490363	0	0.00203686	0.893067	1	0.187891	0.4027	0
Cks2	protein_coding	1	0.396125	-0.255789	0	0.109254	-0.596379	0	0.0160843	0.892461	1	0.449057	0.296076	0
Sfn	protein_coding	1	0.619662	-0.134881	0	0.258351	-0.375641	0	0.00892547	0.890929	1	0.122732	0.515289	0
Csf1r	protein_coding	1	0.533245	-0.185958	0	0.159981	-0.516388	0	0.0158666	0.889333	1	0.313415	0.372941	0
Arl6ip1	protein_coding	1	0.640862	-0.124207	0	0.0824604	-0.577929	0	0.00800006	0.887837	1	0.336341	0.30991	0
Car13	protein_coding	1	0.604073	-0.162998	0	0.0879321	-0.669134	0	0.0217324	0.8863	1	0.539188	0.217169	0
March1	protein_coding	1	0.903177	-0.0363942	0	0.0923889	-0.629418	0	0.0168464	0.886183	1	0.454225	0.256769	0
Cd38	protein_coding	1	0.759446	-0.0843017	0	0.219228	-0.415588	0	0.010191	0.885777	1	0.173641	0.470188	0
Tmem51	protein_coding	1	0.993007	-0.00207898	0	0.154474	-0.418147	0	0.0036393	0.88566	1	0.116472	0.467509	0
Scimp	protein_coding	1	0.72807	-0.0907599	0	0.0817625	-0.568642	0	0.00726644	0.884004	1	0.302643	0.315369	0
Icosl	protein_coding	1	0.220024	-0.389549	0	0.0200103	-0.93679	1	0.0215312	0.883676	1	0.884315	-0.053112	0
Fgfr2	protein_coding	1	0.970321	-0.00938635	0	0.0263126	-0.719414	1	0.00583892	0.883073	1	0.600801	0.163653	0
Mcm6	protein_coding	1	0.567955	-0.125727	0	0.0380432	-0.579323	0	0.00207018	0.878914	1	0.289437	0.299585	0
Serpinb6b	protein_coding	1	0.487453	-0.243151	0	0.149346	-0.621788	0	0.0382458	0.878364	1	0.54851	0.256576	0
Bcl2	protein_coding	1	0.667433	-0.113623	0	0.0505969	-0.652919	0	0.0082582	0.877917	1	0.456282	0.224991	0
Cd55	protein_coding	1	0.957503	-0.0125161	0	0.0165668	-0.729842	1	0.00360844	0.877854	1	0.586255	0.14801	0
Arrb2	protein_coding	1	0.957578	0.013941	0	0.145081	-0.473096	0	0.00788001	0.877807	1	0.181923	0.404707	0
Cib1	protein_coding	1	0.919573	-0.0205863	0	0.0364167	-0.543688	0	0.00111498	0.87776	1	0.192936	0.334076	0
Il33	protein_coding	1	0.556647	-0.180007	0	0.0325803	-0.832745	1	0.0198617	0.877124	1	0.89613	0.0443801	0
Cd300ld	protein_coding	1	0.874039	-0.0449536	0	0.210122	-0.437336	0	0.0130691	0.8771	1	0.199486	0.439761	0
Tmem229b	protein_coding	1	0.86803	-0.0406215	0	0.0288253	-0.684385	1	0.00489133	0.876912	1	0.477784	0.192522	0
Creld2	protein_coding	1	0.478172	-0.251668	0	0.552786	-0.253892	0	0.0409678	0.87637	1	0.173241	0.622481	0
Wisp2	protein_coding	1	0.763866	0.0954519	0	0.0228309	-0.930268	1	0.0247271	0.876008	1	0.872981	-0.0542575	0
Sfxn3	protein_coding	1	0.746438	-0.0639037	0	0.159591	-0.343463	0	0.000853968	0.875112	1	0.0771028	0.531648	0
Vit	protein_coding	1	0.934058	0.0210959	0	0.0792548	-0.561256	0	0.00671274	0.874884	1	0.294946	0.313629	0
Hps1	protein_coding	1	0.916343	0.0221476	0	0.0755526	-0.470415	0	0.00155356	0.874293	1	0.116047	0.403878	0
Fam117a	protein_coding	1	0.531084	-0.186011	0	0.053015	-0.723179	0	0.0170124	0.874136	1	0.664578	0.150963	0
Cd164l2	protein_coding	1	0.789692	0.0861723	0	0.168993	-0.548742	0	0.0275562	0.872238	1	0.355568	0.323497	0
Tmc4	protein_coding	1	0.57606	-0.17698	0	0.0386672	-0.830026	1	0.0244969	0.871899	1	0.903834	0.0418738	0
Sirpa	protein_coding	1	0.51	-0.156404	0	0.114083	-0.464606	0	0.00398504	0.871158	1	0.183071	0.406548	0
Pitpnm1	protein_coding	1	0.861447	-0.0396989	0	0.109334	-0.453712	0	0.00305653	0.868315	1	0.131854	0.414612	0
Slfn8	protein_coding	1	0.780757	-0.0846474	0	0.115018	-0.596154	0	0.0206264	0.867896	1	0.432363	0.271736	0
Izumo4	protein_coding	1	0.778011	-0.068149	0	0.168635	-0.410894	0	0.00485775	0.867398	1	0.157497	0.456501	0
Ssh3	protein_coding	1	0.418985	-0.150377	0	0.0265106	-0.525654	0	0.000490924	0.867209	1	0.182211	0.341553	0
Slc25a45	protein_coding	1	0.685097	-0.0903559	0	0.122955	-0.426476	0	0.00260698	0.86641	1	0.146537	0.439932	0
Tspyl3	protein_coding	1	0.94117	-0.0160728	0	0.0423002	-0.561875	0	0.00220025	0.866394	1	0.237395	0.304511	0
Cdkn2a	protein_coding	1	0.656103	-0.161962	0	0.110126	-0.722294	0	0.048709	0.86637	1	0.73239	0.144072	0
Vasp	protein_coding	1	0.331869	-0.239609	0	0.220666	-0.367726	0	0.00530175	0.866212	1	0.124747	0.498486	0
Cd8a	protein_coding	1	0.441289	-0.209708	0	0.0794585	-0.594726	0	0.0105701	0.865919	1	0.376527	0.271187	0
BC026585	protein_coding	1	0.472421	-0.161069	0	0.0212439	-0.661825	1	0.00269385	0.864359	1	0.439392	0.202537	0
Gbp8	protein_coding	1	0.407401	-0.2184	0	0.0567124	-0.629086	0	0.00866315	0.86355	1	0.455328	0.234465	0
Card6	protein_coding	1	0.991184	0.00217683	0	0.0133174	-0.634332	1	0.000936396	0.863177	1	0.298228	0.228837	0
Cmtm7	protein_coding	1	0.731439	-0.0864691	0	0.272253	-0.338493	0	0.00681951	0.861233	1	0.0978512	0.522739	0
Gimap5	protein_coding	1	0.432693	-0.189708	0	0.0601296	-0.56903	0	0.00501596	0.858156	1	0.324697	0.289126	0
Sema4b	protein_coding	1	0.39081	-0.230711	0	0.0735203	-0.598957	0	0.0102265	0.857782	1	0.418272	0.25882	0
Actr3	protein_coding	1	0.50992	-0.160071	0	0.0538015	-0.589101	0	0.00531307	0.857161	1	0.371037	0.268063	0
Rassf6	protein_coding	1	0.678921	0.0938441	0	0.0321581	-0.619501	1	0.00327793	0.856229	1	0.372759	0.236731	0
Casp3	protein_coding	1	0.914106	-0.020999	0	0.0309597	-0.537238	0	0.00092902	0.855161	1	0.21693	0.317918	0
Efhd2	protein_coding	1	0.51323	-0.155671	0	0.0252583	-0.680916	1	0.00472572	0.85394	1	0.538587	0.173025	0
Mpdu1	protein_coding	1	0.587553	-0.131135	0	0.0563791	-0.58058	0	0.00536186	0.853509	1	0.367098	0.272931	0
Birc3	protein_coding	1	0.813338	-0.063575	0	0.0861901	-0.578058	0	0.0112255	0.853445	1	0.384801	0.275389	0
Alcam	protein_coding	1	0.885641	0.0340748	0	0.0385297	-0.624008	1	0.00476837	0.85291	1	0.415638	0.228899	0
Arid3b	protein_coding	1	0.884275	-0.0362832	0	0.0632472	-0.583262	0	0.00685321	0.852526	1	0.346257	0.269261	0
Galns	protein_coding	1	0.584941	-0.117717	0	0.0636256	-0.501812	0	0.00224275	0.852374	1	0.222915	0.350565	0
Man2b2	protein_coding	1	0.929922	-0.0160918	0	0.0198132	-0.550643	0	0.000539979	0.851239	1	0.189896	0.300604	0
Nt5c	protein_coding	1	0.852563	-0.0424122	0	0.0682423	-0.523262	0	0.00365638	0.851143	1	0.235364	0.327883	0
Pira2	protein_coding	1	0.739287	0.0823211	0	0.263879	-0.338424	0	0.00655842	0.850487	1	0.081083	0.512065	0
Tagln	protein_coding	1	0.828873	-0.0742967	0	0.271821	-0.462646	0	0.0416751	0.850383	1	0.328744	0.387738	0
Nat2	protein_coding	1	0.591773	0.12315	0	0.0207837	-0.682654	1	0.00377128	0.850375	1	0.529303	0.16773	0
Cela1	protein_coding	1	0.861829	0.0600751	0	0.455505	-0.313095	0	0.0427783	0.849151	1	0.180831	0.536053	0
Arpc5	protein_coding	1	0.600304	-0.120277	0	0.0811892	-0.500144	0	0.00382953	0.848486	1	0.238884	0.348346	0
Dok1	protein_coding	1	0.769333	-0.0675427	0	0.131989	-0.430334	0	0.00401879	0.847861	1	0.162365	0.417531	0
Bcl11a	protein_coding	1	0.803599	-0.0669653	0	0.0667023	-0.620987	0	0.0116974	0.847805	1	0.453199	0.226817	0
Faim2	protein_coding	1	0.706674	0.0865256	0	0.118411	-0.445965	0	0.00395591	0.847612	1	0.148399	0.401652	0
Prkcd	protein_coding	1	0.576437	-0.145277	0	0.14051	-0.473585	0	0.00925805	0.847147	1	0.24882	0.373565	0
Esyt1	protein_coding	1	0.695046	-0.0803228	0	0.0712499	-0.463704	0	0.00157125	0.84689	1	0.132695	0.383187	0
Baz1a	protein_coding	1	0.585961	-0.15279	0	0.0609284	-0.66047	0	0.0148968	0.845903	1	0.562203	0.185435	0
AI661453	protein_coding	1	0.947824	-0.0221999	0	0.148134	-0.607784	0	0.040554	0.84486	1	0.534787	0.237074	0
Slc44a3	protein_coding	1	0.603129	-0.159691	0	0.0265156	-0.871757	1	0.0248301	0.844337	1	0.934057	-0.027422	0
Ap1m2	protein_coding	1	0.568864	-0.193628	0	0.0619732	-0.796468	0	0.0405217	0.843268	1	0.898835	0.0467984	0
Pabpc1	protein_coding	1	0.600047	-0.117179	0	0.0374745	-0.590363	1	0.0032698	0.84326	1	0.370583	0.2529	0
Trp53inp1	protein_coding	1	0.76145	-0.105056	0	0.12962	-0.650732	0	0.0444412	0.843244	1	0.644838	0.19251	0
Gpr174	protein_coding	1	0.653114	-0.140336	0	0.105738	-0.628327	0	0.0274277	0.842416	1	0.54049	0.214087	0
Clec4a1	protein_coding	1	0.975454	-0.00783487	0	0.12405	-0.486859	0	0.00857825	0.842408	1	0.245836	0.355546	0
Has1	protein_coding	1	0.749333	-0.104491	0	0.369555	-0.357417	0	0.0345794	0.842239	1	0.237827	0.484819	0
Fam167a	protein_coding	1	0.637314	-0.0804433	0	0.00567065	-0.625563	1	0.000292658	0.841434	1	0.306202	0.215865	0
Tnfrsf14	protein_coding	1	0.54579	-0.142581	0	0.047828	-0.589335	1	0.00503269	0.839879	1	0.36325	0.250537	0
BC017643	protein_coding	1	0.5855	-0.159262	0	0.132756	-0.543068	0	0.0195482	0.839387	1	0.386528	0.296311	0
P2rx4	protein_coding	1	0.640614	-0.109169	0	0.0905786	-0.493715	0	0.00479744	0.839113	1	0.240221	0.345396	0
Pde1b	protein_coding	1	0.406006	-0.172108	0	0.30178	-0.259475	0	0.00177101	0.838669	1	0.0677483	0.579199	0
Pltp	protein_coding	1	0.699486	-0.116673	0	0.126229	-0.573323	0	0.0238379	0.838645	1	0.426174	0.265317	0
Me2	protein_coding	1	0.479449	-0.179763	0	0.129225	-0.476141	0	0.00840592	0.838411	1	0.247645	0.362273	0
Lxn	protein_coding	1	0.919925	-0.021611	0	0.159741	-0.373871	0	0.00260167	0.837669	1	0.08349	0.4638	0
Ms4a6d	protein_coding	1	0.7871	-0.066453	0	0.0903055	-0.520869	0	0.0070556	0.837378	1	0.306189	0.316505	0
Chd3	protein_coding	1	0.782013	-0.0594844	0	0.0680872	-0.492982	0	0.0026291	0.835948	1	0.190787	0.342964	0
Top2a	protein_coding	1	0.557524	-0.175527	0	0.12797	-0.563587	0	0.0227941	0.835504	1	0.437772	0.271916	0
Tmem98	protein_coding	1	0.46563	-0.252865	0	0.171692	-0.581486	0	0.0457718	0.834282	1	0.546777	0.252803	0
Scara3	protein_coding	1	0.408274	-0.18273	0	0.0697928	-0.499661	0	0.00314367	0.833854	1	0.232296	0.334191	0
Aff3	protein_coding	1	0.545366	-0.138148	0	0.0152992	-0.716607	1	0.00418828	0.833481	1	0.658415	0.11687	0
Tlr2	protein_coding	1	0.466303	-0.167747	0	0.0142842	-0.72933	1	0.00438405	0.833254	1	0.699926	0.103934	0
Tspan8	protein_coding	1	0.600992	-0.179453	0	0.046357	-0.864032	1	0.0448669	0.832461	1	0.933758	-0.0315745	0
Prps2	protein_coding	1	0.920879	-0.0228065	0	0.0347264	-0.618577	1	0.00456034	0.831731	1	0.419545	0.213154	0
Ccnb2	protein_coding	1	0.714092	-0.0958928	0	0.117459	-0.509095	0	0.0110375	0.831107	1	0.333082	0.322009	0
Npc2	protein_coding	1	0.619533	-0.13743	0	0.115914	-0.540054	0	0.0154543	0.829963	1	0.372512	0.289905	0
Vnn1	protein_coding	1	0.67011	-0.121807	0	0.050176	-0.707433	0	0.0187516	0.829273	1	0.713414	0.121838	0
Igfbp4	protein_coding	1	0.786972	-0.0797402	0	0.0995845	-0.606156	0	0.0224118	0.829159	1	0.516001	0.223002	0
Abcg1	protein_coding	1	0.411365	0.183074	0	0.110968	-0.438908	0	0.00351084	0.829143	1	0.11858	0.390238	0
Ccdc88b	protein_coding	1	0.747721	-0.0862225	0	0.159674	-0.465767	0	0.0130126	0.828965	1	0.253763	0.363194	0
Gpr137b	protein_coding	1	0.716668	-0.0887932	0	0.10194	-0.498564	0	0.00724112	0.8289	1	0.265821	0.33034	0
Evl	protein_coding	1	0.326441	-0.242905	0	0.197069	-0.388924	0	0.00734522	0.828404	1	0.152505	0.439474	0
Slc7a7	protein_coding	1	0.741478	-0.0638268	0	0.114281	-0.379937	0	0.0011629	0.828071	1	0.0851328	0.448129	0
Spg21	protein_coding	1	0.588577	-0.131113	0	0.0918587	-0.509138	0	0.00681135	0.82699	1	0.287357	0.317848	0
Xcl1	protein_coding	1	0.869531	-0.0363971	0	0.0234988	-0.645749	1	0.00364585	0.826868	1	0.447563	0.181115	0
Rps6ka1	protein_coding	1	0.344273	-0.212631	0	0.0279984	-0.626446	1	0.00376127	0.826721	1	0.461975	0.200278	0
Eml4	protein_coding	1	0.642224	-0.112961	0	0.0503375	-0.600849	0	0.00707274	0.825753	1	0.447155	0.224905	0
Sesn2	protein_coding	1	0.800232	-0.0528545	0	0.00630153	-0.755824	1	0.00230364	0.825721	1	0.761205	0.0698946	0
Icam1	protein_coding	1	0.602251	-0.125667	0	0.22122	-0.361581	0	0.00667733	0.825256	1	0.122941	0.463675	0
Pth1r	protein_coding	1	0.728792	0.0770926	0	0.288476	-0.288519	0	0.00380393	0.824075	1	0.0586769	0.535555	0
Myo1e	protein_coding	1	0.867824	-0.037109	0	0.0615612	-0.525349	0	0.00394555	0.823415	1	0.249447	0.29806	0
Id2	protein_coding	1	0.919382	0.028357	0	0.1592	-0.488042	0	0.0177159	0.822771	1	0.341932	0.334728	0
Ell3	protein_coding	1	0.799817	-0.0647605	0	0.0793264	-0.56156	0	0.0102859	0.820771	1	0.377106	0.259206	0
Cilp2	protein_coding	1	0.483585	0.1599	0	0.140949	-0.414247	0	0.00461091	0.820747	1	0.092897	0.406504	0
H2-Q4	protein_coding	1	0.214141	-0.437391	0	0.118097	-0.671908	0	0.0498044	0.820657	1	0.71182	0.148752	0
Tnfsf8	protein_coding	1	0.955198	-0.0122149	0	0.0478266	-0.545239	0	0.00334713	0.820583	1	0.265477	0.275341	0
Ripk3	protein_coding	1	0.236734	-0.265362	0	0.237172	-0.320146	0	0.00373406	0.820387	1	0.112312	0.500241	0
Pilrb2	protein_coding	1	0.649136	0.109561	0	0.31602	-0.294448	0	0.00693318	0.820338	1	0.0581631	0.525898	0
Scamp5	protein_coding	1	0.416581	-0.15809	0	0.00390187	-0.746892	1	0.00126034	0.819873	1	0.745772	0.0729838	0
Casp4	protein_coding	1	0.672659	-0.0930432	0	0.16704	-0.375339	0	0.00366498	0.819668	1	0.127588	0.444328	0
Arhgap15	protein_coding	1	0.878517	0.0352016	0	0.0346635	-0.620645	1	0.005201	0.819251	1	0.440415	0.198607	0
Stmn1	protein_coding	1	0.471652	-0.188886	0	0.333584	-0.30798	0	0.0119693	0.818581	1	0.120955	0.510608	0
Arhgef1	protein_coding	1	0.751647	-0.0747008	0	0.127908	-0.445922	0	0.00618623	0.818523	1	0.192011	0.372596	0
Sh3bp1	protein_coding	1	0.439559	-0.207578	0	0.0754253	-0.595093	0	0.0137229	0.818212	1	0.464938	0.223114	0
Zfp831	protein_coding	1	0.96555	-0.0111808	0	0.0809936	-0.566327	0	0.0114804	0.818188	1	0.381004	0.251858	0
Arid5a	protein_coding	1	0.961695	0.0118105	0	0.412521	-0.245311	0	0.00825614	0.818139	1	0.0986827	0.572822	0
Fgd3	protein_coding	1	0.899774	-0.0269251	0	0.0580487	-0.511351	0	0.00300184	0.818131	1	0.233081	0.306776	0
Gltp	protein_coding	1	0.635816	-0.102255	0	0.139014	-0.395189	0	0.00323154	0.816501	1	0.128008	0.421307	0
Myl12b	protein_coding	1	0.787283	-0.0531569	0	0.0595836	-0.467765	0	0.00154758	0.816477	1	0.161042	0.348708	0
Trim30b	protein_coding	1	0.938532	0.0195027	0	0.204294	-0.395295	0	0.0100582	0.816092	1	0.169618	0.42079	0
Ptbp1	protein_coding	1	0.34795	-0.180503	0	0.0360187	-0.508639	0	0.00115765	0.815805	1	0.213733	0.307172	0
Tmem120a	protein_coding	1	0.529027	-0.20174	0	0.113632	-0.628343	0	0.0361515	0.814632	1	0.586863	0.186298	0
Samhd1	protein_coding	1	0.719776	-0.104806	0	0.143822	-0.528509	0	0.0233725	0.813845	1	0.380988	0.285331	0
Aurkb	protein_coding	1	0.633563	-0.1121	0	0.0849969	-0.505867	0	0.00621342	0.813648	1	0.286457	0.307778	0
Abracl	protein_coding	1	0.285419	-0.274182	0	0.072884	-0.570368	0	0.0103614	0.813205	1	0.462481	0.242828	0
Slc2a6	protein_coding	1	0.593239	0.148869	0	0.365794	-0.306359	0	0.0180211	0.81304	1	0.125435	0.506683	0
Eml3	protein_coding	1	0.51961	-0.124616	0	0.0313039	-0.530208	0	0.00133438	0.812474	1	0.279646	0.282262	0
Chst12	protein_coding	1	0.905146	0.0279608	0	0.275199	-0.313737	0	0.0063173	0.81226	1	0.0942791	0.498516	0
Sap25	protein_coding	1	0.922109	-0.0252358	0	0.335192	-0.303743	0	0.0118762	0.811101	1	0.08094	0.507363	0
Sh2d6	protein_coding	1	0.485668	-0.143945	0	0.00945953	-0.699492	1	0.00237151	0.809085	1	0.630913	0.109588	0
Elf4	protein_coding	1	0.511434	-0.162695	0	0.15457	-0.434381	0	0.00903718	0.808945	1	0.215254	0.374567	0
Susd1	protein_coding	1	0.751917	-0.0657749	0	0.16853	-0.353681	0	0.00263338	0.808706	1	0.10069	0.455029	0
Ccna2	protein_coding	1	0.796605	-0.0649627	0	0.151512	-0.447306	0	0.0104014	0.808591	1	0.25226	0.361286	0
Klrd1	protein_coding	1	0.392841	-0.257162	0	0.129644	-0.561507	0	0.0271626	0.808319	1	0.472022	0.246809	0
Lrrc25	protein_coding	1	0.581453	-0.17488	0	0.477576	-0.272743	0	0.0360026	0.808006	1	0.177327	0.535257	0
Golm1	protein_coding	1	0.4723	-0.191106	0	0.0361447	-0.705829	1	0.0140933	0.807256	1	0.747013	0.101421	0
Ppia	protein_coding	1	0.452962	-0.149023	0	0.0229898	-0.577293	0	0.00173713	0.807124	1	0.357331	0.229822	0
BC037034	protein_coding	1	0.655369	-0.10522	0	0.169416	-0.399374	0	0.0067506	0.806299	1	0.150261	0.406918	0
Zfp688	protein_coding	1	0.764213	0.0525689	0	0.0561682	-0.422333	0	0.000597005	0.806184	1	0.114931	0.383851	0
Ikbke	protein_coding	1	0.927875	0.0208684	0	0.0744787	-0.51645	0	0.00589233	0.806077	1	0.278545	0.289634	0
Iah1	protein_coding	1	0.612894	-0.169006	0	0.131663	-0.623376	0	0.0459649	0.806035	1	0.62764	0.182654	0
Fzd1	protein_coding	1	0.570273	-0.124404	0	0.0083404	-0.758511	1	0.0039837	0.805367	1	0.855464	0.0468542	0
Man1a	protein_coding	1	0.46714	-0.209301	0	0.0765053	-0.635831	0	0.0223071	0.805086	1	0.636137	0.169258	0
Srebf2	protein_coding	1	0.443597	-0.18313	0	0.0853388	-0.511366	0	0.0072641	0.804954	1	0.321991	0.293594	0
Galnt6	protein_coding	1	0.363753	-0.254128	0	0.312772	-0.341888	0	0.018871	0.804227	1	0.236128	0.462335	0
Tcf19	protein_coding	1	0.49335	-0.154111	0	0.0179183	-0.685584	1	0.00482982	0.804095	1	0.676932	0.118506	0
Il3ra	protein_coding	1	0.18592	-0.219362	0	0.0728669	-0.365801	0	0.000293749	0.802383	1	0.0957546	0.436578	0
Sulf2	protein_coding	1	0.331752	-0.217746	0	0.0331194	-0.603577	1	0.00460819	0.802334	1	0.481935	0.198758	0
Itgb3	protein_coding	1	0.99331	0.00204717	0	0.216315	-0.370557	0	0.00883233	0.802268	1	0.166788	0.431709	0
Il18r1	protein_coding	1	0.773199	0.0498398	0	0.0411162	-0.448615	0	0.000550774	0.802152	1	0.140528	0.353538	0
Smim24	protein_coding	1	0.970341	-0.00939215	0	0.0924971	-0.531381	0	0.0112119	0.801432	1	0.331743	0.27005	0
Ftl1	protein_coding	1	0.765947	-0.0786063	0	0.260234	-0.36422	0	0.0145845	0.801233	1	0.197914	0.437015	0
Mboat1	protein_coding	1	0.766282	-0.0871325	0	0.103566	-0.594641	0	0.0259503	0.80067	1	0.524303	0.206031	0
Rab3d	protein_coding	1	0.89369	-0.0302848	0	0.103988	-0.459497	0	0.00548275	0.80019	1	0.210154	0.340688	0
Rfx5	protein_coding	1	0.865012	0.0305762	0	0.0595104	-0.42738	0	0.000828239	0.799651	1	0.124585	0.372272	0
Carhsp1	protein_coding	1	0.494289	-0.144899	0	0.214756	-0.321793	0	0.00322344	0.79951	1	0.108896	0.477719	0
Slc3a2	protein_coding	1	0.701808	-0.0665407	0	0.157297	-0.303618	0	0.000593189	0.799336	1	0.0592229	0.495716	0
Ppp1r18	protein_coding	1	0.347851	-0.239021	0	0.138862	-0.462455	0	0.0112348	0.798872	1	0.274328	0.336421	0
Ecm1	protein_coding	1	0.657828	0.132156	0	0.249807	-0.420412	0	0.0286136	0.798241	1	0.290095	0.377823	0
Plpp2	protein_coding	1	0.548642	-0.165121	0	0.0363576	-0.731266	1	0.0186089	0.797785	1	0.837157	0.0665232	0
Ada	protein_coding	1	0.668541	-0.108918	0	0.129307	-0.478244	0	0.011912	0.79742	1	0.305838	0.319179	0
Sgpl1	protein_coding	1	0.461297	-0.185679	0	0.0455921	-0.635009	1	0.0109849	0.796938	1	0.59124	0.161926	0
Glipr2	protein_coding	1	0.768504	-0.0732399	0	0.199812	-0.392662	0	0.0105154	0.796706	1	0.189552	0.404053	0
Ccdc69	protein_coding	1	0.967433	0.0115386	0	0.144842	-0.5107	0	0.02217	0.796457	1	0.354201	0.285757	0
Ccl12	protein_coding	1	0.454896	-0.21155	0	0.447546	-0.259713	0	0.0216432	0.796025	1	0.155074	0.536312	0
Coro1b	protein_coding	1	0.545133	-0.129066	0	0.0482619	-0.531463	0	0.00355912	0.795185	1	0.313032	0.26372	0
Pgd	protein_coding	1	0.781793	-0.0719261	0	0.208459	-0.401762	0	0.0138281	0.795168	1	0.199424	0.393405	0
Spsb2	protein_coding	1	0.510276	-0.103159	0	0.0222022	-0.459253	0	0.000211377	0.794886	1	0.148623	0.335632	0
Gm21975	protein_coding	1	0.894513	-0.0262771	0	0.129957	-0.372643	0	0.00205408	0.794861	1	0.0787982	0.422222	0
Iqgap1	protein_coding	1	0.531605	-0.122862	0	0.0511051	-0.482555	0	0.00184623	0.794254	1	0.23218	0.311701	0
Hepacam2	protein_coding	1	0.528764	-0.167938	0	0.0827757	-0.576796	0	0.0159245	0.793846	1	0.510422	0.217057	0
Fam213a	protein_coding	1	0.574441	-0.163804	0	0.197986	-0.461001	0	0.0261147	0.793605	1	0.343727	0.332599	0
Cdc20	protein_coding	1	0.366023	-0.25562	0	0.149556	-0.499798	0	0.0215128	0.79353	1	0.421197	0.293735	0
Tlr13	protein_coding	1	0.295091	0.20588	0	0.205085	-0.302792	0	0.00177402	0.792097	1	0.0503529	0.489307	0
Snx2	protein_coding	1	0.67883	-0.101905	0	0.0836971	-0.532195	0	0.0101116	0.792072	1	0.382679	0.259881	0
Gm12942	protein_coding	1	0.750886	0.0623566	0	0.104544	-0.39722	0	0.00194904	0.792056	1	0.110837	0.394843	0
Wdr6	protein_coding	1	0.889629	-0.0252827	0	0.0540618	-0.443528	0	0.00102008	0.792022	1	0.127563	0.348493	0
Tmem243	protein_coding	1	0.998674	0.000331782	0	0.0436628	-0.512209	0	0.00228278	0.791956	1	0.259795	0.279757	0
Nsg2	protein_coding	1	0.703966	-0.0786398	0	0.0186636	-0.628557	1	0.0029705	0.791839	1	0.489364	0.16328	0
Cyp4f16	protein_coding	1	0.701081	-0.0784555	0	0.0902122	-0.432412	0	0.00269196	0.791731	1	0.164097	0.359319	0
Blvrb	protein_coding	1	0.7778	-0.0759716	0	0.12271	-0.516194	0	0.0175081	0.791439	1	0.423306	0.275245	0
Diras2	protein_coding	1	0.763863	0.092018	0	0.308921	-0.380752	0	0.0340903	0.791414	1	0.245927	0.410656	0
Crlf3	protein_coding	1	0.780544	-0.0782118	0	0.0717609	-0.63465	0	0.022024	0.791389	1	0.605139	0.156733	0
Fndc1	protein_coding	1	0.610778	-0.113932	0	0.151803	-0.396046	0	0.00538903	0.790021	1	0.174588	0.393976	0
Pls1	protein_coding	1	0.729924	-0.0797982	0	0.0048876	-0.866258	1	0.00684762	0.789662	1	0.76109	-0.0765922	0
1700017B05Rik	protein_coding	1	0.420362	-0.220791	0	0.088503	-0.579471	0	0.0188248	0.789596	1	0.507623	0.210127	0
Traf4	protein_coding	1	0.834775	-0.0514769	0	0.0262181	-0.70395	1	0.0106051	0.789546	1	0.747675	0.0856014	0
Ptafr	protein_coding	1	0.502194	-0.172113	0	0.216203	-0.388138	0	0.0130523	0.789412	1	0.213059	0.40127	0
Tuba1c	protein_coding	1	0.433877	-0.186365	0	0.0618391	-0.556444	0	0.00811976	0.78851	1	0.482622	0.232071	0
Glb1	protein_coding	1	0.789151	-0.0583287	0	0.0126537	-0.708979	1	0.00462827	0.787942	1	0.760152	0.078965	0
Gng2	protein_coding	1	0.671891	-0.100919	0	0.0778691	-0.525941	0	0.00861272	0.786036	1	0.366719	0.260098	0
Opn3	protein_coding	1	0.684426	-0.122871	0	0.115967	-0.590352	0	0.0329384	0.786028	1	0.537659	0.195675	0
Prelid1	protein_coding	1	0.739104	-0.0623362	0	0.0961507	-0.388554	0	0.00137621	0.785961	1	0.124029	0.397409	0
Cd80	protein_coding	1	0.836079	0.0557232	0	0.11928	-0.521699	0	0.0184203	0.784948	1	0.377601	0.263251	0
Slc7a5	protein_coding	1	0.642567	-0.0924478	0	0.0397039	-0.519929	0	0.00234578	0.784244	1	0.333334	0.26432	0
Galk1	protein_coding	1	0.762272	0.0648553	0	0.0884495	-0.456605	0	0.00421485	0.784186	1	0.223898	0.327584	0
Pnp	protein_coding	1	0.777887	-0.0744335	0	0.167014	-0.450321	0	0.016553	0.78344	1	0.294727	0.333115	0
Itk	protein_coding	1	0.511191	-0.159159	0	0.0580484	-0.576529	0	0.00963433	0.783105	1	0.437854	0.206581	0
Gfpt2	protein_coding	1	0.494346	-0.191307	0	0.459882	-0.250071	0	0.0223774	0.783079	1	0.150082	0.533005	0
Gm15056	protein_coding	1	0.402532	-0.20274	0	0.0265652	-0.68353	1	0.00945496	0.782618	1	0.724371	0.0990797	0
Pdlim2	protein_coding	1	0.887651	0.0299122	0	0.152729	-0.374823	0	0.00397553	0.7812	1	0.116556	0.406373	0
Sp100	protein_coding	1	0.616294	-0.132243	0	0.0992643	-0.5415	0	0.0166916	0.78073	1	0.424623	0.239227	0
Ly6k	protein_coding	1	0.343893	-0.314137	0	0.0218368	-0.970368	1	0.0495504	0.780688	1	0.589929	-0.18968	0
Gm20605	protein_coding	1	0.71414	-0.0774703	0	0.221682	-0.317348	0	0.00396079	0.779579	1	0.0870901	0.46223	0
Parm1	protein_coding	1	0.84995	-0.0436786	0	0.0227713	-0.676791	1	0.00756189	0.778108	1	0.682982	0.101314	0
Notch2	protein_coding	1	0.751906	-0.0773454	0	0.0730372	-0.550328	0	0.0109699	0.77799	1	0.429541	0.227655	0
Pim1	protein_coding	1	0.309975	-0.296267	0	0.482816	-0.245682	0	0.0277404	0.777594	1	0.151369	0.531918	0
Vars	protein_coding	1	0.888572	-0.0278647	0	0.0455187	-0.504442	0	0.00253419	0.777392	1	0.242796	0.272943	0
Sidt1	protein_coding	1	0.8501	-0.0426589	0	0.0615928	-0.531671	0	0.00654007	0.777064	1	0.317411	0.245398	0
Arf3	protein_coding	1	0.462909	-0.140382	0	0.0343489	-0.513086	0	0.00176204	0.776247	1	0.273492	0.263167	0
Crlf2	protein_coding	1	0.63396	-0.0982986	0	0.247398	-0.292306	0	0.0033767	0.77618	1	0.0706872	0.48387	0
Lipa	protein_coding	1	0.472233	0.120962	0	0.0415986	-0.433056	0	0.00056099	0.774899	1	0.124402	0.341838	0
Fmo1	protein_coding	1	0.548078	0.166291	0	0.0356148	-0.738703	1	0.0224793	0.77484	1	0.900551	0.0361305	0
Rbm43	protein_coding	1	0.470353	-0.154162	0	0.106108	-0.427574	0	0.00434094	0.773912	1	0.206818	0.346339	0
Psd	protein_coding	1	0.803947	-0.0721217	0	0.0769579	-0.644352	0	0.0295995	0.773211	1	0.699743	0.128861	0
Mycl	protein_coding	1	0.71872	-0.085587	0	0.0493337	-0.59068	1	0.00951913	0.772426	1	0.520646	0.181751	0
Pag1	protein_coding	1	0.799097	-0.0524401	0	0.0190996	-0.623745	1	0.00350864	0.772333	1	0.527805	0.148583	0
Tmem254c	protein_coding	1	0.718079	-0.115507	0	0.107194	-0.64152	0	0.0463086	0.771843	1	0.720523	0.130325	0
Gata6	protein_coding	1	0.586655	-0.167003	0	0.128435	-0.578058	0	0.0383632	0.771708	1	0.612186	0.193646	0
Cyp51	protein_coding	1	0.868181	0.0510936	0	0.103246	-0.625587	0	0.0394368	0.771269	1	0.686478	0.145677	0
Plscr1	protein_coding	1	0.54207	-0.105563	0	0.0825883	-0.374947	0	0.000784589	0.771159	1	0.120909	0.396214	0
Tcirg1	protein_coding	1	0.751819	-0.0669365	0	0.203593	-0.331053	0	0.00433593	0.771125	1	0.105169	0.44007	0
Rnasel	protein_coding	1	0.635399	-0.114975	0	0.0634472	-0.565511	0	0.0108775	0.770939	1	0.499061	0.20543	0
Irf7	protein_coding	1	0.645739	0.12083	0	0.265072	-0.358241	0	0.01767	0.770203	1	0.184991	0.411958	0
Psat1	protein_coding	1	0.713054	-0.104966	0	0.106216	-0.573982	0	0.0275115	0.770203	1	0.524769	0.196229	0
Ptprf	protein_coding	1	0.743555	-0.10015	0	0.08448	-0.660701	0	0.0386586	0.769569	1	0.761042	0.108866	0
Cstb	protein_coding	1	0.370037	-0.182758	0	0.0731393	-0.454494	0	0.00311775	0.769044	1	0.231702	0.314546	0
Rassf4	protein_coding	1	0.827952	0.0585382	0	0.298729	-0.342263	0	0.0207156	0.768273	1	0.19371	0.426007	0
Stk4	protein_coding	1	0.627767	-0.111245	0	0.0668571	-0.527666	0	0.00785654	0.766951	1	0.376633	0.239288	0
Anxa1	protein_coding	1	0.535833	-0.150089	0	0.120936	-0.465424	0	0.0112107	0.765518	1	0.341384	0.3001	0
Sec61b	protein_coding	1	0.525786	-0.147654	0	0.150767	-0.412128	0	0.0087427	0.763938	1	0.243031	0.351809	0
Dbnl	protein_coding	1	0.866492	-0.0315922	0	0.0500122	-0.466156	0	0.00184517	0.763344	1	0.203463	0.29718	0
Xbp1	protein_coding	1	0.616423	-0.108047	0	0.258959	-0.29774	0	0.00529685	0.763148	1	0.130219	0.46541	0
Renbp	protein_coding	1	0.959513	-0.00984093	0	0.0833271	-0.420578	0	0.00243338	0.761728	1	0.157648	0.341155	0
Cd300lh	protein_coding	1	0.337969	-0.282716	0	0.0169407	-0.903142	1	0.0327138	0.761226	1	0.647649	-0.141917	0
Bub1b	protein_coding	1	0.725364	-0.075064	0	0.152749	-0.37775	0	0.00511558	0.760851	1	0.150279	0.383099	0
Susd3	protein_coding	1	0.584264	-0.143153	0	0.146853	-0.468607	0	0.0184843	0.75965	1	0.355654	0.291038	0
Rab34	protein_coding	1	0.561855	-0.173246	0	0.0625121	-0.69823	0	0.0361702	0.759616	1	0.850636	0.0613891	0
Adcy7	protein_coding	1	0.562843	-0.127972	0	0.0564936	-0.530558	0	0.00649761	0.759352	1	0.372613	0.228788	0
Arhgap1	protein_coding	1	0.668121	-0.0832085	0	0.0703179	-0.440647	0	0.00248342	0.759071	1	0.205598	0.318427	0
Adar	protein_coding	1	0.516704	-0.131446	0	0.061021	-0.4764	0	0.00342589	0.758951	1	0.270865	0.282547	0
Ttyh3	protein_coding	1	0.553902	-0.116623	0	0.0834786	-0.425447	0	0.00278575	0.758064	1	0.166865	0.332622	0
Cd82	protein_coding	1	0.365815	-0.181786	0	0.0325382	-0.54365	0	0.00315623	0.756912	1	0.400835	0.213266	0
Ifnar2	protein_coding	1	0.709574	-0.0769954	0	0.0981695	-0.426267	0	0.00417024	0.756793	1	0.204988	0.330524	0
Nkd1	protein_coding	1	0.932887	0.0178792	0	0.0529995	-0.519499	0	0.00513846	0.756622	1	0.380564	0.237123	0
Cacnb3	protein_coding	1	0.735552	-0.0817145	0	0.159463	-0.420538	0	0.0121971	0.756084	1	0.264336	0.335552	0
Sirt7	protein_coding	1	0.902177	-0.023327	0	0.0886979	-0.404214	0	0.00217767	0.75587	1	0.145211	0.351662	0
Ngfr	protein_coding	1	0.664856	-0.0895068	0	0.0929603	-0.432953	0	0.00419015	0.755383	1	0.185174	0.322424	0
Esm1	protein_coding	1	0.248416	0.188654	0	0.0118225	-0.528996	0	0.000495283	0.754793	1	0.1842	0.225806	0
Adamts8	protein_coding	1	0.192201	0.385983	0	0.312532	-0.357973	0	0.0330759	0.75458	1	0.191549	0.396598	0
St3gal1	protein_coding	1	0.554386	-0.107861	0	0.342339	-0.210621	0	0.00153672	0.754238	1	0.0633364	0.543615	0
Trim46	protein_coding	1	0.581135	-0.150856	0	0.0868719	-0.583897	0	0.024373	0.754015	1	0.563412	0.170117	0
Nfkb2	protein_coding	1	0.374277	-0.196482	0	0.0634411	-0.512197	0	0.00657666	0.75375	1	0.332634	0.24156	0
Tmem123	protein_coding	1	0.5805	-0.128445	0	0.0696207	-0.528309	0	0.00957764	0.753134	1	0.417029	0.224831	0
Elf1	protein_coding	1	0.434057	-0.180847	0	0.11577	-0.449253	0	0.00917913	0.751292	1	0.295258	0.302044	0
Lacc1	protein_coding	1	0.849141	-0.0376938	0	0.0436527	-0.507427	0	0.00322928	0.751121	1	0.348649	0.243693	0
Cox6a1	protein_coding	1	0.758513	-0.0966485	0	0.193276	-0.503636	0	0.0483842	0.750967	1	0.466857	0.247332	0
Eaf2	protein_coding	1	0.609098	-0.115155	0	0.0710301	-0.509401	0	0.00797639	0.750847	1	0.389898	0.241438	0
Ptpn1	protein_coding	1	0.803742	-0.0533215	0	0.112312	-0.424045	0	0.00584897	0.750358	1	0.214613	0.326319	0
Rrm2	protein_coding	1	0.368948	-0.241644	0	0.0557599	-0.643597	0	0.0222144	0.750298	1	0.739243	0.10671	0
Pfkp	protein_coding	1	0.594157	-0.105275	0	0.352807	-0.223269	0	0.00311133	0.750212	1	0.0805647	0.52694	0
Rabep2	protein_coding	1	0.488773	0.148934	0	0.0461376	-0.540961	0	0.00577818	0.749835	1	0.340361	0.208879	0
Uba7	protein_coding	1	0.953771	0.0136695	0	0.0859542	-0.507181	0	0.0111236	0.749303	1	0.35208	0.242121	0
Pqlc3	protein_coding	1	0.864509	-0.0310157	0	0.0194999	-0.548421	0	0.00163156	0.749114	1	0.375007	0.200693	0
Cdkn2b	protein_coding	1	0.757906	-0.0920818	0	0.108279	-0.597315	0	0.039151	0.749019	1	0.647366	0.151703	0
Camk1d	protein_coding	1	0.973563	-0.00627202	0	0.0354519	-0.507681	0	0.00230399	0.748736	1	0.315859	0.241059	0
Tnf	protein_coding	1	0.293919	-0.316	0	0.0818164	-0.647953	0	0.0385134	0.748358	1	0.761354	0.100413	0
Il13ra1	protein_coding	1	0.558853	-0.0986307	0	0.0388755	-0.441797	0	0.00082838	0.747413	1	0.22614	0.30562	0
Nlrc4	protein_coding	1	0.714776	-0.0748194	0	0.024728	-0.590026	1	0.00426753	0.747173	1	0.517392	0.157147	0
Ano1	protein_coding	1	0.676652	-0.129603	0	0.0993747	-0.638052	0	0.0470493	0.746554	1	0.750822	0.108504	0
Soat1	protein_coding	1	0.866049	-0.0396974	0	0.0828459	-0.511314	0	0.011202	0.746485	1	0.401277	0.235176	0
Por	protein_coding	1	0.683278	-0.11993	0	0.0432164	-0.753225	1	0.0369691	0.745668	1	0.981065	-0.00755349	0
Eno1	protein_coding	1	0.87796	-0.0368781	0	0.142488	-0.436568	0	0.0127789	0.745625	1	0.245608	0.30906	0
Art2b	protein_coding	1	0.738122	-0.081313	0	0.15241	-0.430384	0	0.0137241	0.745349	1	0.237409	0.314963	0
Tbc1d9	protein_coding	1	0.987024	-0.00325695	0	0.118788	-0.38865	0	0.00373666	0.745082	1	0.139358	0.356426	0
Tmsb4x	protein_coding	1	0.569153	-0.116199	0	0.110961	-0.40371	0	0.00420762	0.744592	1	0.183941	0.340881	0
Rgs10	protein_coding	1	0.709961	-0.0995594	0	0.127788	-0.505658	0	0.0235689	0.744497	1	0.439639	0.238836	0
Ccdc3	protein_coding	1	0.554956	-0.0929063	0	0.0128277	-0.508654	0	0.000441285	0.744178	1	0.169367	0.235531	0
Nucb2	protein_coding	1	0.977159	0.00506937	0	0.0197935	-0.532789	0	0.00138719	0.743567	1	0.317782	0.210775	0
Gpx8	protein_coding	1	0.768837	-0.0625592	0	0.0800249	-0.466764	0	0.00590193	0.743222	1	0.239738	0.276461	0
Naga	protein_coding	1	0.514367	-0.110061	0	0.0618142	-0.395338	0	0.000869593	0.743015	1	0.130476	0.347677	0
Prr5	protein_coding	1	0.583655	-0.142874	0	0.0734299	-0.584083	0	0.0205513	0.742446	1	0.577049	0.158363	0
Plekho2	protein_coding	1	0.223748	-0.301938	0	0.0801756	-0.53473	0	0.0143446	0.74242	1	0.501844	0.207693	0
Gimap6	protein_coding	1	0.459587	-0.174898	0	0.100351	-0.481878	0	0.0114876	0.742412	1	0.335702	0.260532	0
Capn5	protein_coding	1	0.615574	0.074889	0	0.0263549	-0.423861	0	0.000268005	0.741402	1	0.0903837	0.317536	0
Myof	protein_coding	1	0.776954	-0.0673325	0	0.114289	-0.466889	0	0.0124562	0.740522	1	0.358086	0.273635	0
Ap3s1	protein_coding	1	0.603335	-0.136547	0	0.193945	-0.419443	0	0.0218445	0.740237	1	0.296108	0.320797	0
Naaa	protein_coding	1	0.489251	-0.143449	0	0.0989718	-0.424879	0	0.00490179	0.739839	1	0.237546	0.314963	0
Flna	protein_coding	1	0.650016	-0.0885569	0	0.0790529	-0.428842	0	0.00320135	0.73907	1	0.23338	0.310224	0
Grn	protein_coding	1	0.773298	-0.0607298	0	0.139326	-0.386176	0	0.0057901	0.738119	1	0.190343	0.351945	0
Dok2	protein_coding	1	0.766356	-0.0726284	0	0.47205	-0.213379	0	0.0149987	0.738093	1	0.0915498	0.524716	0
Rasgrp4	protein_coding	1	0.844957	-0.0399213	0	0.355843	-0.229888	0	0.00463774	0.737522	1	0.0542218	0.507637	0
Zcwpw1	protein_coding	1	0.975105	-0.00709528	0	0.0526516	-0.557312	0	0.0097739	0.737263	1	0.511317	0.179957	0
Adam12	protein_coding	1	0.985231	-0.00426079	0	0.0782393	-0.50844	0	0.0106378	0.736293	1	0.362758	0.227852	0
Birc5	protein_coding	1	0.336151	-0.197172	0	0.0820063	-0.441852	0	0.00448307	0.736068	1	0.273173	0.294218	0
Tle3	protein_coding	1	0.522214	-0.146758	0	0.129899	-0.429248	0	0.0101653	0.735323	1	0.258918	0.306076	0
Crip1	protein_coding	1	0.513913	-0.168249	0	0.279038	-0.340021	0	0.0203156	0.734508	1	0.243518	0.394481	0
Pkmyt1	protein_coding	1	0.297264	-0.231828	0	0.0865836	-0.470917	0	0.00801881	0.733563	1	0.322662	0.26265	0
Ctsc	protein_coding	1	0.653054	-0.0918465	0	0.108477	-0.407752	0	0.00479901	0.733276	1	0.230715	0.325525	0
Gm28048	protein_coding	1	0.74979	-0.0629977	0	0.0305262	-0.5461	0	0.00379176	0.732651	1	0.443912	0.186551	0
Tifa	protein_coding	1	0.65009	-0.0929017	0	0.0642177	-0.476199	0	0.004914	0.732538	1	0.338451	0.256346	0
Ctgf	protein_coding	1	0.603632	0.151651	0	0.413826	-0.28966	0	0.0387573	0.732452	1	0.179904	0.44279	0
2200002D01Rik	protein_coding	1	0.356758	-0.281802	0	0.302538	-0.38172	0	0.0462687	0.731418	1	0.353648	0.349694	0
Ptgis	protein_coding	1	0.648102	-0.108344	0	0.0268666	-0.672508	1	0.0132432	0.731027	1	0.830347	0.0585105	0
Mmp23	protein_coding	1	0.464495	-0.18968	0	0.0699654	-0.58703	0	0.0214069	0.730862	1	0.636326	0.143824	0
Relb	protein_coding	1	0.666143	-0.0905387	0	0.0628162	-0.490888	0	0.0059609	0.730783	1	0.318978	0.239887	0
Fads3	protein_coding	1	0.266079	-0.311494	0	0.0532389	-0.674353	0	0.0304245	0.730688	1	0.854852	0.0563338	0
Pck2	protein_coding	1	0.941466	-0.0124172	0	0.0162281	-0.527383	0	0.00109791	0.729357	1	0.361634	0.201973	0
Trpm2	protein_coding	1	0.887224	0.0299122	0	0.154697	-0.371508	0	0.00638514	0.728809	1	0.168442	0.357304	0
Dusp2	protein_coding	1	0.312754	-0.291505	0	0.557787	-0.202723	0	0.0360908	0.728739	1	0.116839	0.526019	0
Tlr7	protein_coding	1	0.77276	-0.076078	0	0.149523	-0.469865	0	0.0243302	0.728722	1	0.412223	0.258857	0
Samd9l	protein_coding	1	0.700971	-0.117567	0	0.166061	-0.523266	0	0.0490612	0.72846	1	0.566643	0.205192	0
Armc7	protein_coding	1	0.961468	-0.00832524	0	0.132053	-0.322209	0	0.00131452	0.728304	1	0.0658756	0.40609	0
H2-T22	protein_coding	1	0.502465	-0.160263	0	0.0727445	-0.53584	0	0.0138613	0.728173	1	0.499918	0.192333	0
Unc119	protein_coding	1	0.840662	-0.0494539	0	0.151931	-0.436215	0	0.0168922	0.728051	1	0.308775	0.291839	0
Ibsp	protein_coding	1	0.999821	5.77e-05	0	0.0243542	-0.72679	1	0.0189915	0.727999	1	0.996207	0.00121136	0
Tubb5	protein_coding	1	0.572201	-0.107418	0	0.0792937	-0.416945	0	0.00302478	0.724423	1	0.195941	0.307475	0
Mpp1	protein_coding	1	0.779355	-0.0688722	0	0.0592156	-0.584605	0	0.0173113	0.724135	1	0.617612	0.139522	0
Slc22a4	protein_coding	1	0.627513	-0.117878	0	0.0201903	-0.72651	1	0.0160918	0.723445	1	0.990505	-0.00306465	0
Plxnb2	protein_coding	1	0.740071	-0.0619928	0	0.0261754	-0.532727	0	0.00271944	0.723244	1	0.398675	0.190514	0
Tes	protein_coding	1	0.35902	-0.211962	0	0.0826329	-0.497488	0	0.011486	0.722833	1	0.426443	0.225349	0
Zdhhc12	protein_coding	1	0.764886	0.052235	0	0.115329	-0.341989	0	0.00156952	0.72251	1	0.0915229	0.38053	0
Jakmip1	protein_coding	1	0.710034	-0.0742816	0	0.0313601	-0.549008	0	0.00456341	0.722492	1	0.445676	0.173486	0
Rhbdl1	protein_coding	1	0.606633	-0.149836	0	0.0725054	-0.654563	0	0.0407499	0.72167	1	0.832362	0.0671017	0
Mmp14	protein_coding	1	0.261647	-0.269836	0	0.449762	-0.217568	0	0.0143462	0.721049	1	0.163248	0.503481	0
Syvn1	protein_coding	1	0.454318	-0.157938	0	0.190632	-0.338342	0	0.00666632	0.72006	1	0.162222	0.381715	0
Clec4n	protein_coding	1	0.386156	-0.185571	0	0.0388442	-0.557985	0	0.00724587	0.719937	1	0.577133	0.161952	0
Donson	protein_coding	1	0.689948	-0.0843858	0	0.0786868	-0.465671	0	0.00705664	0.71914	1	0.297024	0.253469	0
Uck1	protein_coding	1	0.822233	-0.0679706	0	0.225859	-0.450185	0	0.0495198	0.719096	1	0.402256	0.268913	0
Gapt	protein_coding	1	0.969146	0.00896011	0	0.242463	-0.332724	0	0.013005	0.717851	1	0.161323	0.385122	0
Adgre5	protein_coding	1	0.676651	0.0909347	0	0.311088	-0.269498	0	0.00877728	0.717272	1	0.0787795	0.44777	0
Tgfb1	protein_coding	1	0.343238	-0.217021	0	0.178286	-0.376401	0	0.0114113	0.716482	1	0.206133	0.340084	0
Itm2c	protein_coding	1	0.514625	-0.113762	0	0.0787357	-0.383001	0	0.00163332	0.715946	1	0.151732	0.332943	0
Acsf2	protein_coding	1	0.991008	0.00288251	0	0.114996	-0.502838	0	0.0232161	0.715937	1	0.465122	0.213092	0
Actg1	protein_coding	1	0.189282	-0.254018	0	0.0953753	-0.394839	0	0.00332574	0.715762	1	0.227311	0.320924	0
Gusb	protein_coding	1	0.494032	0.106067	0	0.0228199	-0.452031	0	0.000564986	0.7141	1	0.147223	0.262072	0
Arl4c	protein_coding	1	0.351566	-0.186311	0	0.117002	-0.386057	0	0.00473735	0.713221	1	0.195056	0.32717	0
Ly96	protein_coding	1	0.18253	-0.312121	0	0.0800975	-0.502804	0	0.0125981	0.713212	1	0.455318	0.210414	0
Pla2g15	protein_coding	1	0.862373	0.037087	0	0.269005	-0.289739	0	0.00814082	0.71308	1	0.110588	0.423342	0
Igsf9	protein_coding	1	0.606854	-0.139112	0	0.0758017	-0.600658	0	0.0306287	0.712728	1	0.695182	0.112073	0
Vill	protein_coding	1	0.531022	-0.135033	0	0.0136189	-0.689416	1	0.00837246	0.712323	1	0.92286	0.0229146	0
Cd300a	protein_coding	1	0.857628	-0.0386952	0	0.287236	-0.28095	0	0.00867386	0.712094	1	0.123987	0.431142	0
Cxcl16	protein_coding	1	0.586656	-0.12539	0	0.239372	-0.332073	0	0.0129575	0.712032	1	0.194053	0.379954	0
Cers6	protein_coding	1	0.794995	-0.0644286	0	0.066379	-0.572544	0	0.0200008	0.711742	1	0.624865	0.139194	0
Sapcd1	protein_coding	1	0.577563	-0.0888561	0	0.00669511	-0.570563	0	0.000782899	0.711275	1	0.457646	0.140713	0
Src	protein_coding	1	0.553317	-0.115755	0	0.0252419	-0.559033	0	0.0042802	0.710481	1	0.508099	0.151443	0
Ulk3	protein_coding	1	0.922605	0.0157259	0	0.0863013	-0.347652	0	0.000939496	0.710305	1	0.087325	0.362655	0
Mfsd10	protein_coding	1	0.307479	-0.193549	0	0.0811323	-0.409449	0	0.00323959	0.709811	1	0.226841	0.300358	0
Dio2	protein_coding	1	0.962731	0.0136266	0	0.745883	-0.114291	0	0.0451254	0.709008	1	0.0846163	0.594711	0
Cgnl1	protein_coding	1	0.891187	-0.0404212	0	0.0956996	-0.614936	0	0.0481899	0.707127	1	0.778609	0.0921939	0
Pfn1	protein_coding	1	0.72651	-0.0660966	0	0.111991	-0.37354	0	0.00355876	0.706553	1	0.129097	0.333011	0
Dgka	protein_coding	1	0.952651	-0.011524	0	0.0510033	-0.479311	0	0.00440889	0.706287	1	0.292087	0.226977	0
Scpep1	protein_coding	1	0.491111	-0.13019	0	0.0195588	-0.567115	0	0.00347076	0.706252	1	0.541808	0.139142	0
Prelp	protein_coding	1	0.584095	-0.103469	0	0.138915	-0.345707	0	0.00351879	0.706243	1	0.109028	0.360533	0
Tmem164	protein_coding	1	0.481448	-0.125744	0	0.0551348	-0.430256	0	0.00220782	0.706075	1	0.245637	0.275818	0
Ctsh	protein_coding	1	0.990483	0.00214802	0	0.0672879	-0.415903	0	0.00255444	0.705553	1	0.226204	0.289646	0
Myl6	protein_coding	1	0.399572	-0.154255	0	0.0466619	-0.457948	0	0.002665	0.705385	1	0.288242	0.247441	0
Syt15	protein_coding	1	0.300009	-0.207201	0	0.344023	-0.227951	0	0.00506836	0.704571	1	0.0864899	0.47662	0
Tuba1b	protein_coding	1	0.404093	-0.17992	0	0.164432	-0.3676	0	0.00894075	0.702923	1	0.204438	0.335323	0
Kcnk5	protein_coding	1	0.953464	-0.0136692	0	0.0341971	-0.633148	1	0.0156808	0.702666	1	0.788264	0.0695097	0
Racgap1	protein_coding	1	0.784144	0.0599643	0	0.122479	-0.420051	0	0.0103727	0.702578	1	0.256988	0.282523	0
Pik3cd	protein_coding	1	0.641346	-0.125806	0	0.156601	-0.472259	0	0.0329144	0.701868	1	0.447691	0.2296	0
Samd14	protein_coding	1	0.786533	0.0416215	0	0.0700875	-0.349691	0	0.000640572	0.701833	1	0.0760929	0.352137	0
Mob1a	protein_coding	1	0.470539	-0.156047	0	0.114176	-0.422665	0	0.00932501	0.701833	1	0.303815	0.279162	0
Sipa1	protein_coding	1	0.65989	-0.120167	0	0.222805	-0.408412	0	0.034965	0.700821	1	0.329836	0.292405	0
Adgrd1	protein_coding	1	0.392295	-0.248476	0	0.296806	-0.367553	0	0.0448592	0.700759	1	0.365271	0.333206	0
Pdcd4	protein_coding	1	0.352903	-0.161803	0	0.0208951	-0.513648	0	0.00185485	0.699925	1	0.389658	0.186272	0
Klra2	protein_coding	1	0.196084	0.285402	0	0.288811	-0.280895	0	0.0098995	0.699898	1	0.0878383	0.418999	0
Incenp	protein_coding	1	0.637854	-0.110788	0	0.121707	-0.451786	0	0.0162663	0.699729	1	0.380017	0.24794	0
Smap2	protein_coding	1	0.559589	-0.12965	0	0.0771411	-0.490843	0	0.0114561	0.699632	1	0.408191	0.208779	0
Gjb5	protein_coding	1	0.801615	-0.0734601	0	0.69308	-0.139506	0	0.0483231	0.698885	1	0.149706	0.559374	0
Trim30a	protein_coding	1	0.641363	-0.11829	0	0.165874	-0.433882	0	0.0247689	0.698876	1	0.38493	0.264993	0
Adcy3	protein_coding	1	0.976012	-0.0085821	0	0.173661	-0.479667	0	0.0440949	0.697498	1	0.478344	0.217826	0
Arrb1	protein_coding	1	0.665163	-0.0709226	0	0.182697	-0.268869	0	0.00121195	0.697454	1	0.073689	0.428582	0
Vim	protein_coding	1	0.650599	-0.0852962	0	0.0522872	-0.461188	0	0.00380754	0.697204	1	0.318433	0.236021	0
Wdr91	protein_coding	1	0.761904	-0.0521364	0	0.107665	-0.344705	0	0.00187516	0.697115	1	0.147072	0.352408	0
Ppib	protein_coding	1	0.697151	-0.0700909	0	0.0678492	-0.413021	0	0.00271391	0.696929	1	0.240226	0.28391	0
Nipsnap3b	protein_coding	1	0.639613	-0.104913	0	0.130698	-0.419428	0	0.0125283	0.696252	1	0.333319	0.27683	0
Rhog	protein_coding	1	0.425034	-0.137538	0	0.115255	-0.335452	0	0.0018461	0.695165	1	0.118988	0.359712	0
Lpcat2	protein_coding	1	0.836692	-0.0354032	0	0.132011	-0.321043	0	0.00190844	0.694764	1	0.121613	0.373721	0
Tgm3	protein_coding	1	0.433926	0.154635	0	0.0367542	-0.522101	0	0.00540629	0.69414	1	0.396976	0.172039	0
Bfsp2	protein_coding	1	0.857727	-0.0429814	0	0.198176	-0.380041	0	0.0191313	0.694105	1	0.245649	0.31407	0
Bgn	protein_coding	1	0.734105	0.06179	0	0.143326	-0.329613	0	0.00306038	0.693659	1	0.0941908	0.364046	0
Ak2	protein_coding	1	0.841031	-0.0494256	0	0.0597243	-0.584999	0	0.0222711	0.693543	1	0.676886	0.108545	0
Hip1r	protein_coding	1	0.575812	-0.123825	0	0.234526	-0.322011	0	0.0118492	0.693213	1	0.178048	0.371202	0
Pold4	protein_coding	1	0.842511	-0.0412805	0	0.190934	-0.334918	0	0.00814284	0.692481	1	0.15416	0.357552	0
Smc4	protein_coding	1	0.336507	-0.243938	0	0.0835749	-0.544069	0	0.0247866	0.6924	1	0.631048	0.148335	0
Rilpl2	protein_coding	1	0.652782	-0.117739	0	0.164413	-0.448816	0	0.030379	0.691615	1	0.428325	0.242804	0
Adrbk2	protein_coding	1	0.465791	-0.149764	0	0.109501	-0.406887	0	0.00737362	0.690435	1	0.262176	0.283543	0
Snx30	protein_coding	1	0.595744	-0.100552	0	0.112843	-0.372985	0	0.00426946	0.690417	1	0.184744	0.317431	0
Ceacam16	protein_coding	1	0.623045	-0.111348	0	0.0709322	-0.512734	0	0.0142046	0.689138	1	0.486935	0.176412	0
Traf5	protein_coding	1	0.785161	-0.0516728	0	0.158703	-0.330277	0	0.00444138	0.688565	1	0.13858	0.358284	0
Fam129c	protein_coding	1	0.804547	-0.0715865	0	0.29778	-0.368296	0	0.0492613	0.688359	1	0.31652	0.320069	0
Cdca3	protein_coding	1	0.963836	-0.00951559	0	0.0779354	-0.464138	0	0.00907246	0.688333	1	0.362886	0.224188	0
Tk2	protein_coding	1	0.604877	-0.108595	0	0.0854398	-0.450607	0	0.00897373	0.687338	1	0.376222	0.236731	0
Mst1r	protein_coding	1	0.626636	-0.120958	0	0.0645953	-0.57707	0	0.0242045	0.687159	1	0.705564	0.110096	0
Sec61a1	protein_coding	1	0.578846	-0.107003	0	0.0803902	-0.421032	0	0.00499562	0.687132	1	0.29883	0.266109	0
Gpr39	protein_coding	1	0.349096	-0.21757	0	0.069317	-0.525141	0	0.0160902	0.686586	1	0.600143	0.161449	0
Cdc42se1	protein_coding	1	0.715001	-0.0732384	0	0.10898	-0.399995	0	0.00677594	0.686137	1	0.256126	0.286148	0
Myo5a	protein_coding	1	0.645598	-0.104811	0	0.0369484	-0.604367	1	0.0151424	0.686066	1	0.761829	0.0817078	0
Nxpe3	protein_coding	1	0.952422	-0.0136444	0	0.0492707	-0.569445	0	0.0156793	0.685976	1	0.651953	0.116524	0
Cryl1	protein_coding	1	0.792092	0.0630059	0	0.0820402	-0.520531	0	0.020032	0.685895	1	0.545203	0.165365	0
Gm14548	protein_coding	1	0.894142	0.0209822	0	0.173757	-0.264818	0	0.00101583	0.685662	1	0.0805364	0.420843	0
Bok	protein_coding	1	0.269598	-0.237025	0	0.0976134	-0.437653	0	0.00980603	0.685492	1	0.33696	0.247842	0
Muc16	protein_coding	1	0.861172	-0.0493196	0	0.335901	-0.331325	0	0.0453959	0.684343	1	0.288096	0.353018	0
Flt3	protein_coding	1	0.722424	-0.0637951	0	0.0382389	-0.473186	0	0.00307408	0.68428	1	0.317281	0.211099	0
Madd	protein_coding	1	0.486488	-0.146455	0	0.0645128	-0.48712	0	0.00925394	0.684128	1	0.427913	0.19701	0
Cxcl10	protein_coding	1	0.277479	-0.285434	0	0.0497424	-0.64373	1	0.0309329	0.683822	1	0.887222	0.0400929	0
Tagln2	protein_coding	1	0.772175	-0.0692581	0	0.423173	-0.232944	0	0.0204452	0.683714	1	0.133598	0.45077	0
Socs3	protein_coding	1	0.918971	0.0290782	0	0.902694	0.0422101	0	0.0485974	0.682888	1	0.0556787	0.725095	0
Fkbp2	protein_coding	1	0.534995	-0.11733	0	0.131148	-0.352875	0	0.00454879	0.682187	1	0.18441	0.329307	0
Tmem41a	protein_coding	1	0.652201	-0.0606801	0	0.00734015	-0.475653	0	0.000221722	0.681881	1	0.256568	0.206231	0
Hdac1	protein_coding	1	0.455561	-0.121562	0	0.0308946	-0.446789	0	0.00135759	0.68144	1	0.2574	0.234661	0
Rab27a	protein_coding	1	0.562668	0.101031	0	0.0284217	-0.488172	0	0.0024843	0.681332	1	0.346784	0.193154	0
Epb41l1	protein_coding	1	0.514501	-0.155754	0	0.0255568	-0.6818	1	0.0202781	0.681152	1	0.99797	-0.000646472	0
Cdk1	protein_coding	1	0.56444	-0.129999	0	0.105227	-0.453947	0	0.0147924	0.680828	1	0.395554	0.226878	0
Rab8a	protein_coding	1	0.829932	-0.0371001	0	0.0343523	-0.466201	0	0.00236995	0.680594	1	0.298362	0.214398	0
Il1r1	protein_coding	1	0.492619	-0.120539	0	0.353374	-0.197828	0	0.0026168	0.680243	1	0.0902196	0.482415	0
Acbd4	protein_coding	1	0.982491	-0.00537973	0	0.241152	-0.352833	0	0.0240761	0.680072	1	0.240417	0.327239	0
Rab43	protein_coding	1	0.826258	0.0478455	0	0.00773857	-0.765594	1	0.0124573	0.67946	1	0.717758	-0.0861306	0
Gm9843	protein_coding	1	0.58121	-0.0998701	0	0.209567	-0.278634	0	0.00340524	0.679334	1	0.109769	0.400702	0
Milr1	protein_coding	1	0.914954	0.0175656	0	0.0815932	-0.358903	0	0.00160207	0.679298	1	0.120684	0.320392	0
Ccr2	protein_coding	1	0.729286	0.0868517	0	0.44858	-0.230916	0	0.0271571	0.679036	1	0.144807	0.448129	0
Arhgef18	protein_coding	1	0.75126	-0.0597761	0	0.0872389	-0.403208	0	0.00478992	0.677792	1	0.226927	0.27459	0
Gpr68	protein_coding	1	0.304806	-0.175436	0	0.0183393	-0.515113	0	0.00204339	0.677522	1	0.431511	0.162403	0
Msn	protein_coding	1	0.449129	-0.11883	0	0.184232	-0.255457	0	0.00102887	0.677332	1	0.0646516	0.421878	0
Amica1	protein_coding	1	0.830644	-0.038719	0	0.0270273	-0.513267	0	0.00357287	0.677161	1	0.459253	0.163898	0
Cpt1a	protein_coding	1	0.276536	-0.224467	0	0.0152621	-0.640911	1	0.00826756	0.67643	1	0.886968	0.0355254	0
Arf6	protein_coding	1	0.570871	-0.111952	0	0.084174	-0.425656	0	0.0066412	0.676159	1	0.289932	0.250513	0
Sat1	protein_coding	1	0.563057	-0.0942964	0	0.081477	-0.354641	0	0.00151771	0.675184	1	0.173411	0.320542	0
Rel	protein_coding	1	0.727559	-0.0949603	0	0.160672	-0.472325	0	0.0413108	0.675084	1	0.511497	0.20275	0
S100a6	protein_coding	1	0.542984	-0.143049	0	0.246774	-0.332842	0	0.0196047	0.674976	1	0.272718	0.342134	0
Ehd3	protein_coding	1	0.639335	0.0663717	0	0.0469941	-0.35569	0	0.000416326	0.674641	1	0.103769	0.318947	0
Lfng	protein_coding	1	0.756718	0.0768053	0	0.225027	-0.369414	0	0.0264718	0.674479	1	0.268322	0.30506	0
Gga2	protein_coding	1	0.435032	-0.16071	0	0.0253451	-0.58708	1	0.00871163	0.674461	1	0.704121	0.0873814	0
Hap1	protein_coding	1	0.37386	-0.19218	0	0.0941915	-0.447747	0	0.0117316	0.67409	1	0.379553	0.226348	0
Hdc	protein_coding	1	0.804539	-0.0621856	0	0.230782	-0.369796	0	0.0284671	0.674054	1	0.346328	0.304266	0
Slc39a11	protein_coding	1	0.742874	-0.0512377	0	0.00915973	-0.534287	0	0.00108165	0.673918	1	0.453046	0.139627	0
Tmem194b	protein_coding	1	0.73177	-0.0665648	0	0.0934384	-0.406658	0	0.00615248	0.673792	1	0.257516	0.26714	0
Pcp4	protein_coding	1	0.883885	0.0313105	0	0.0214489	-0.635667	1	0.0119179	0.673294	1	0.865651	0.0376352	0
Ermp1	protein_coding	1	0.732276	-0.082278	0	0.0560888	-0.579529	0	0.0228705	0.672887	1	0.721397	0.0933573	0
Nusap1	protein_coding	1	0.426763	-0.140749	0	0.083963	-0.380474	0	0.00301471	0.672317	1	0.253953	0.291839	0
Foxp1	protein_coding	1	0.535457	-0.115351	0	0.109576	-0.369425	0	0.00455305	0.671348	1	0.215494	0.301927	0
Mapk3	protein_coding	1	0.697313	-0.0507624	0	0.0284922	-0.365671	0	0.0001891	0.67133	1	0.0914967	0.305655	0
Samsn1	protein_coding	1	0.797381	-0.0619431	0	0.127411	-0.456617	0	0.0236186	0.671321	1	0.44207	0.214697	0
Tmc6	protein_coding	1	0.567506	-0.125094	0	0.195444	-0.347775	0	0.0135179	0.670514	1	0.234912	0.322736	0
Fbln1	protein_coding	1	0.61268	-0.125694	0	0.182466	-0.407249	0	0.0272784	0.670133	1	0.359489	0.26289	0
Sgsh	protein_coding	1	0.650994	-0.0583633	0	0.00119716	-0.574934	0	0.000169086	0.670088	1	0.542767	0.0951548	0
Pdia3	protein_coding	1	0.619365	-0.0917097	0	0.0858745	-0.395876	0	0.00441345	0.669807	1	0.24734	0.273934	0
Lig1	protein_coding	1	0.666109	-0.0793866	0	0.12381	-0.351205	0	0.00436281	0.669027	1	0.175243	0.317825	0
Ablim1	protein_coding	1	0.899162	-0.0119516	0	0.0146406	-0.299363	0	3.65e-06	0.668564	1	0.0521133	0.369204	0
Trim30d	protein_coding	1	0.447312	-0.181221	0	0.147403	-0.425094	0	0.0219851	0.668446	1	0.411679	0.243352	0
Abhd2	protein_coding	1	0.343286	-0.140476	0	0.0163237	-0.456797	0	0.000658286	0.668264	1	0.314935	0.211473	0
Nsdhl	protein_coding	1	0.806155	0.0594937	0	0.1112	-0.480766	0	0.0248496	0.668101	1	0.480865	0.187337	0
4930523C07Rik	protein_coding	1	0.738171	-0.0659939	0	0.114919	-0.386951	0	0.00731325	0.668028	1	0.241711	0.281075	0
Ccne1	protein_coding	1	0.974889	-0.0066778	0	0.0393244	-0.556395	0	0.0117685	0.667819	1	0.627885	0.111419	0
Sod3	protein_coding	1	0.593414	-0.0858504	0	0.0849865	-0.345693	0	0.00149784	0.667265	1	0.13815	0.32157	0
Ptk7	protein_coding	1	0.696352	-0.0768432	0	0.0137247	-0.630803	1	0.00724461	0.666884	1	0.873582	0.0360742	0
Cnpy3	protein_coding	1	0.697198	-0.0635976	0	0.124403	-0.311614	0	0.0017732	0.666075	1	0.118501	0.354463	0
Nadk	protein_coding	1	0.946871	-0.0147517	0	0.0437063	-0.566904	0	0.015416	0.666029	1	0.67903	0.0991201	0
Rab11fip1	protein_coding	1	0.750427	-0.0735253	0	0.14822	-0.413555	0	0.0195684	0.665884	1	0.346271	0.252331	0
Cklf	protein_coding	1	0.91573	0.0202995	0	0.135011	-0.355856	0	0.0062089	0.665675	1	0.165222	0.309816	0
Cbx4	protein_coding	1	0.400269	-0.186278	0	0.0486942	-0.548318	0	0.0148584	0.664801	1	0.643458	0.116485	0
Elovl1	protein_coding	1	0.752542	-0.0514769	0	0.219052	-0.246544	0	0.00182171	0.663663	1	0.062482	0.417121	0
Rps27rt	protein_coding	1	0.96388	-0.00992227	0	0.167698	-0.373662	0	0.0148792	0.663299	1	0.275797	0.289634	0
Nt5e	protein_coding	1	0.867483	0.0351875	0	0.0620677	-0.495742	0	0.0117997	0.663226	1	0.492438	0.167486	0
Prdx4	protein_coding	1	0.777695	-0.0475546	0	0.00890914	-0.578848	0	0.00239724	0.662497	1	0.699944	0.0836423	0
2610020H08Rik	protein_coding	1	0.835688	0.0401069	0	0.09583	-0.402174	0	0.00677355	0.662288	1	0.219121	0.26011	0
Gpx1	protein_coding	1	0.700703	0.0840643	0	0.245083	-0.311519	0	0.014691	0.662251	1	0.200062	0.350735	0
Pdcd1	protein_coding	1	0.896699	-0.0343701	0	0.232835	-0.388025	0	0.0398057	0.661932	1	0.370432	0.27391	0
Shkbp1	protein_coding	1	0.653357	-0.0676198	0	0.0363363	-0.400772	0	0.000904759	0.66175	1	0.190683	0.260977	0
Fam83h	protein_coding	1	0.597159	-0.117268	0	0.0114497	-0.731242	1	0.0159161	0.661695	1	0.777938	-0.0695442	0
Cbr3	protein_coding	1	0.389543	-0.184305	0	0.0142284	-0.677163	1	0.0124937	0.661695	1	0.948844	-0.0154719	0
Tram2	protein_coding	1	0.413591	-0.137887	0	0.119899	-0.323628	0	0.00232101	0.661202	1	0.15695	0.337574	0
Rdh11	protein_coding	1	0.756541	0.0556399	0	0.0667627	-0.413626	0	0.00399784	0.661038	1	0.280109	0.247417	0
Cgn	protein_coding	1	0.746113	-0.0863833	0	0.0734685	-0.599115	0	0.0413469	0.660783	1	0.835004	0.0616656	0
Exo5	protein_coding	1	0.963469	0.00815698	0	0.118667	-0.345621	0	0.00381101	0.660646	1	0.158615	0.315021	0
Aim1	protein_coding	1	0.626443	0.07098	0	0.0630348	-0.340601	0	0.000688097	0.659669	1	0.0938777	0.319063	0
Ckap4	protein_coding	1	0.493964	-0.137845	0	0.248089	-0.284077	0	0.00886324	0.659596	1	0.150562	0.375523	0
Apol7e	protein_coding	1	0.664054	-0.0983418	0	0.140429	-0.413021	0	0.0182904	0.659578	1	0.310826	0.246554	0
Tpx2	protein_coding	1	0.874698	-0.0293981	0	0.0762321	-0.414749	0	0.00540893	0.659468	1	0.276529	0.244717	0
Pak4	protein_coding	1	0.601593	-0.0856452	0	0.073687	-0.367294	0	0.00196399	0.659431	1	0.15657	0.292146	0
Myd88	protein_coding	1	0.363602	-0.159264	0	0.267754	-0.235769	0	0.0031803	0.659377	1	0.105267	0.42361	0
Anxa2	protein_coding	1	0.558213	-0.118636	0	0.328092	-0.241098	0	0.00929607	0.659349	1	0.128861	0.418255	0
Cdca7	protein_coding	1	0.522187	-0.11834	0	0.121059	-0.354776	0	0.00495857	0.658975	1	0.17823	0.304196	0
Cpne1	protein_coding	1	0.880298	0.0204844	0	0.0186032	-0.413916	0	0.000361356	0.658655	1	0.159445	0.244741	0
Tnfrsf4	protein_coding	1	0.358603	-0.161473	0	0.0132411	-0.562112	0	0.00330132	0.658289	1	0.638526	0.0961674	0
Dck	protein_coding	1	0.93745	-0.0152692	0	0.0998882	-0.39965	0	0.0074511	0.657411	1	0.24489	0.257759	0
Shtn1	protein_coding	1	0.863837	0.0330741	0	0.267456	-0.262114	0	0.00701728	0.657302	1	0.117726	0.395194	0
Ngfrap1	protein_coding	1	0.28214	-0.175333	0	0.0431411	-0.412871	0	0.00176413	0.656643	1	0.262628	0.243767	0
Nostrin	protein_coding	1	0.542729	-0.120975	0	0.0551648	-0.4794	0	0.00840307	0.656597	1	0.478783	0.177203	0
Cd47	protein_coding	1	0.82583	-0.0390584	0	0.095501	-0.369509	0	0.00388813	0.656551	1	0.203686	0.287035	0
Pgam1	protein_coding	1	0.598222	-0.138516	0	0.16178	-0.453358	0	0.039483	0.656359	1	0.494391	0.203001	0
Col16a1	protein_coding	1	0.975911	0.00489684	0	0.0349837	-0.436611	0	0.00193065	0.655975	1	0.267163	0.219364	0
Bglap	protein_coding	1	0.930186	-0.0186895	0	0.0154512	-0.670929	1	0.0135602	0.65592	1	0.94481	-0.0150082	0
Mgp	protein_coding	1	0.608913	0.102053	0	0.186414	-0.324081	0	0.00875249	0.655736	1	0.153307	0.331648	0
Ptma	protein_coding	1	0.332869	-0.190561	0	0.114508	-0.382305	0	0.00758215	0.6557	1	0.268869	0.273397	0
Mlph	protein_coding	1	0.846792	-0.042864	0	0.020702	-0.661992	1	0.0170548	0.655535	1	0.979509	-0.00645461	0
P2rx7	protein_coding	1	0.431791	-0.126793	0	0.045137	-0.406939	0	0.00174066	0.654995	1	0.233078	0.248049	0
Arhgap11a	protein_coding	1	0.785216	-0.0506384	0	0.0450867	-0.472039	0	0.00552333	0.654967	1	0.408097	0.182934	0
Flt3l	protein_coding	1	0.875078	0.0329613	0	0.225633	-0.312246	0	0.0123315	0.654765	1	0.150485	0.342521	0
C1s1	protein_coding	1	0.449248	-0.182762	0	0.121264	-0.462223	0	0.0263498	0.653876	1	0.533616	0.191651	0
Ebp	protein_coding	1	0.743062	0.066041	0	0.16329	-0.346918	0	0.0096635	0.653583	1	0.207652	0.306671	0
Ngef	protein_coding	1	0.641829	0.109842	0	0.0223993	-0.692847	1	0.0240816	0.653409	1	0.874998	-0.0394349	0
Sytl1	protein_coding	1	0.733406	-0.0840661	0	0.0873331	-0.527462	0	0.0303192	0.653243	1	0.660666	0.125783	0
Zc3hav1	protein_coding	1	0.536915	-0.116812	0	0.0463751	-0.47568	0	0.00624197	0.652913	1	0.436905	0.177229	0
Slc10a6	protein_coding	1	0.560079	0.152586	0	0.387689	-0.274512	0	0.0397174	0.6525	1	0.184034	0.37799	0
Myh9	protein_coding	1	0.312971	-0.166195	0	0.127519	-0.30803	0	0.00207878	0.651683	1	0.105938	0.343658	0
Ttpal	protein_coding	1	0.661262	-0.0912855	0	0.0613543	-0.490284	0	0.0121195	0.651132	1	0.489958	0.160856	0
Mcm3	protein_coding	1	0.33521	-0.185696	0	0.0916923	-0.401839	0	0.00696117	0.650277	1	0.304499	0.248438	0
Rcc2	protein_coding	1	0.371953	-0.192005	0	0.132537	-0.397739	0	0.014161	0.650158	1	0.317873	0.252428	0
Nuak2	protein_coding	1	0.54897	-0.15776	0	0.146443	-0.471657	0	0.0416938	0.648714	1	0.566957	0.17705	0
Syt13	protein_coding	1	0.620624	-0.0801398	0	0.0456774	-0.409238	0	0.00202561	0.648696	1	0.221547	0.239459	0
Alox5	protein_coding	1	0.613311	0.115499	0	0.232625	-0.334191	0	0.0210422	0.648438	1	0.227082	0.314244	0
Necap2	protein_coding	1	0.583246	-0.0890632	0	0.0875599	-0.345863	0	0.00206692	0.648364	1	0.155775	0.3025	0
Vsig2	protein_coding	1	0.361754	-0.241816	0	0.208283	-0.406621	0	0.0420955	0.648235	1	0.42672	0.241621	0
Fam83a	protein_coding	1	0.71994	-0.0712378	0	0.014625	-0.629892	1	0.00932586	0.647913	1	0.928917	0.0180216	0
Tbx21	protein_coding	1	0.815703	-0.0541676	0	0.0944953	-0.485366	0	0.023455	0.647591	1	0.504632	0.162223	0
F13a1	protein_coding	1	0.526219	-0.166648	0	0.213674	-0.400425	0	0.0418362	0.647139	1	0.437978	0.246712	0
P2ry6	protein_coding	1	0.458357	-0.13589	0	0.0705611	-0.413813	0	0.00531783	0.645637	1	0.310955	0.231826	0
Meis3	protein_coding	1	0.677404	0.0633649	0	0.0799508	-0.333762	0	0.00126367	0.645388	1	0.110613	0.311619	0
Lpar6	protein_coding	1	0.9798	-0.00569255	0	0.107	-0.451802	0	0.0201182	0.645185	1	0.443047	0.193381	0
Hk3	protein_coding	1	0.92036	0.0165534	0	0.0592199	-0.394151	0	0.00260779	0.645148	1	0.209643	0.250998	0
Os9	protein_coding	1	0.852333	-0.031402	0	0.0718024	-0.381532	0	0.00302762	0.644733	1	0.239167	0.263203	0
Ube2c	protein_coding	1	0.402038	0.213154	0	0.0694688	-0.575766	0	0.0361018	0.644364	1	0.796413	0.068602	0
Phka2	protein_coding	1	0.871716	-0.0392748	0	0.0635821	-0.568262	0	0.0303857	0.644124	1	0.782605	0.0758612	0
Ddx41	protein_coding	1	0.835663	0.0319033	0	0.0596548	-0.365204	0	0.00141958	0.644032	1	0.132771	0.278829	0
Fpr1	protein_coding	1	0.243317	0.315578	0	0.706092	-0.121358	0	0.045937	0.643995	1	0.0988159	0.522638	0
Pxk	protein_coding	1	0.774849	-0.0531763	0	0.0574325	-0.445507	0	0.00627806	0.643441	1	0.354257	0.197928	0
H2-T24	protein_coding	1	0.518164	0.148908	0	0.474604	-0.199197	0	0.0226844	0.643348	1	0.0740797	0.444158	0
Uhrf1	protein_coding	1	0.990099	0.00319923	0	0.0988351	-0.532055	0	0.0408896	0.641777	1	0.696613	0.109722	0
Tk1	protein_coding	1	0.699399	-0.0732718	0	0.0848739	-0.408784	0	0.0073288	0.641611	1	0.290613	0.23282	0
I830077J02Rik	protein_coding	1	0.476832	0.103625	0	0.0391445	-0.380067	0	0.000861302	0.641259	1	0.143279	0.261194	0
Ankrd44	protein_coding	1	0.615574	-0.109927	0	0.0673826	-0.502344	0	0.0176603	0.641222	1	0.591609	0.13888	0
Ctso	protein_coding	1	0.52001	-0.123586	0	0.0159826	-0.597703	1	0.00784991	0.640862	1	0.850542	0.0431485	0
Kif11	protein_coding	1	0.552326	-0.111134	0	0.0490355	-0.46425	0	0.00659518	0.640538	1	0.438087	0.176297	0
Col2a1	protein_coding	1	0.915782	0.0216929	0	0.0186206	-0.624363	1	0.0124433	0.639862	1	0.940511	0.0154976	0
1500011B03Rik	protein_coding	1	0.809209	-0.0444164	0	0.0489103	-0.458612	0	0.00608434	0.63976	1	0.408749	0.181153	0
Crb3	protein_coding	1	0.804835	-0.0651861	0	0.0585179	-0.629385	0	0.0455879	0.639306	1	0.971734	0.00992041	0
Nedd9	protein_coding	1	0.39729	-0.180278	0	0.222891	-0.316454	0	0.0148894	0.639038	1	0.248537	0.322586	0
Ddb2	protein_coding	1	0.71424	-0.0490419	0	0.0504207	-0.331166	0	0.000418665	0.638333	1	0.0989531	0.307172	0
Pctp	protein_coding	1	0.632012	0.0924916	0	0.0464063	-0.486463	0	0.00850711	0.637972	1	0.496045	0.151508	0
Anxa4	protein_coding	1	0.884017	0.0279891	0	0.0285761	-0.538138	0	0.00834529	0.637258	1	0.649486	0.0991201	0
Kcnh3	protein_coding	1	0.415024	-0.211871	0	0.0337562	-0.698909	1	0.0421077	0.636775	1	0.824495	-0.0621329	0
Cmtm6	protein_coding	1	0.551469	-0.111684	0	0.269535	-0.252699	0	0.00704253	0.6362	1	0.148712	0.383497	0
Tap2	protein_coding	1	0.392816	-0.181557	0	0.137054	-0.388495	0	0.0150566	0.636181	1	0.33432	0.247685	0
Ier5	protein_coding	1	0.632273	0.0998338	0	0.31528	-0.255417	0	0.0140276	0.636126	1	0.109545	0.380707	0
Bco2	protein_coding	1	0.505264	0.1343	0	0.0896582	-0.425738	0	0.0112168	0.636051	1	0.353609	0.210314	0
Klrk1	protein_coding	1	0.681687	-0.0692021	0	0.0125768	-0.548305	0	0.00332778	0.636005	1	0.646547	0.0877072	0
Stambpl1	protein_coding	1	0.467351	-0.105118	0	0.0171756	-0.443744	0	0.000873612	0.635559	1	0.293803	0.191815	0
Sigirr	protein_coding	1	0.959737	-0.00920194	0	0.0498951	-0.452552	0	0.00606577	0.634584	1	0.377946	0.182031	0
Arl11	protein_coding	1	0.80302	0.0404296	0	0.0163632	-0.504311	0	0.00249029	0.634538	1	0.491676	0.130219	0
Wipf1	protein_coding	1	0.392021	-0.182264	0	0.102813	-0.42957	0	0.0154813	0.634519	1	0.416441	0.204955	0
Ifitm2	protein_coding	1	0.542797	-0.0887057	0	0.15499	-0.255438	0	0.000979656	0.633766	1	0.075392	0.378334	0
Ctps2	protein_coding	1	0.966518	-0.00754044	0	0.0912995	-0.379367	0	0.00552766	0.633719	1	0.252972	0.254352	0
A230050P20Rik	protein_coding	1	0.877518	-0.0266356	0	0.27977	-0.228755	0	0.00417763	0.633403	1	0.0963594	0.404642	0
Stx11	protein_coding	1	0.692431	0.0852887	0	0.285885	-0.281229	0	0.0174859	0.633403	1	0.166759	0.352171	0
Umad1_2	protein_coding	1	0.449144	-0.172137	0	0.0369264	-0.600569	1	0.0227685	0.633348	1	0.898776	0.0327779	0
Chst11	protein_coding	1	0.800307	0.0393069	0	0.115017	-0.304692	0	0.00179838	0.632948	1	0.072205	0.328251	0
Cep55	protein_coding	1	0.556499	-0.110249	0	0.125126	-0.355872	0	0.00728634	0.632929	1	0.244996	0.277056	0
Sycp3	protein_coding	1	0.891522	-0.0339343	0	0.151693	-0.441638	0	0.0369527	0.632389	1	0.461748	0.190754	0
Aldh1a3	protein_coding	1	0.297148	0.168424	0	0.0532245	-0.389699	0	0.00226325	0.632073	1	0.175849	0.242377	0
Lpcat1	protein_coding	1	0.586687	-0.121827	0	0.0590843	-0.531811	0	0.0216921	0.631877	1	0.680577	0.100063	0
Trappc6a	protein_coding	1	0.732398	-0.0584369	0	0.190739	-0.275348	0	0.00389277	0.631533	1	0.116968	0.356189	0
Hsd17b11	protein_coding	1	0.895427	-0.0221384	0	0.0370856	-0.44734	0	0.00352398	0.631365	1	0.362677	0.184026	0
Baiap2	protein_coding	1	0.984096	0.00430722	0	0.135238	-0.400503	0	0.0182664	0.630909	1	0.36148	0.2304	0
Tcf3	protein_coding	1	0.552137	-0.116299	0	0.120843	-0.375783	0	0.00985404	0.630685	1	0.27699	0.254908	0
Slc7a1	protein_coding	1	0.325779	-0.197979	0	0.137676	-0.366725	0	0.0113958	0.630051	1	0.283641	0.263323	0
Hist1h4m	protein_coding	1	0.0187174	0.62022	1	0.553211	-0.17713	0	0.0359195	0.629995	1	0.0834022	0.45287	0
Lmntd2	protein_coding	1	0.819326	-0.03454	0	0.0145823	-0.480076	0	0.00149473	0.629417	1	0.398861	0.14935	0
Dkk2	protein_coding	1	0.655002	0.118107	0	0.183492	-0.432782	0	0.0492312	0.627999	1	0.496831	0.195222	0
Lmnb1	protein_coding	1	0.519254	-0.120517	0	0.108774	-0.37187	0	0.00752211	0.627784	1	0.256466	0.255912	0
Prg3	protein_coding	1	0.756466	-0.0744957	0	0.25592	-0.334402	0	0.0323391	0.627485	1	0.262866	0.293088	0
Lmo2	protein_coding	1	0.448451	-0.117266	0	0.194996	-0.245412	0	0.00176859	0.627411	1	0.0719963	0.381992	0
Susd2	protein_coding	1	0.628509	-0.0614567	0	0.0105479	-0.424366	0	0.000294194	0.62599	1	0.207343	0.201621	0
1810046K07Rik	protein_coding	1	0.959674	0.00974846	0	0.0181962	-0.589464	1	0.00974778	0.625598	1	0.864558	0.0361305	0
Upp1	protein_coding	1	0.396022	-0.169706	0	0.282612	-0.260822	0	0.0116004	0.625355	1	0.169187	0.364528	0
Coro7	protein_coding	1	0.811049	-0.0404227	0	0.0661756	-0.390769	0	0.00389976	0.625111	1	0.227312	0.234342	0
Mthfd2	protein_coding	1	0.471575	-0.108019	0	0.0443469	-0.380576	0	0.00143667	0.623848	1	0.260764	0.243279	0
Osbpl7	protein_coding	1	0.558408	-0.0805516	0	0.0228558	-0.401698	0	0.000669969	0.623623	1	0.193022	0.221927	0
Praf2	protein_coding	1	0.848054	0.0297709	0	0.20172	-0.244248	0	0.00204469	0.623371	1	0.0527282	0.379122	0
Cox6b2	protein_coding	1	0.669638	-0.111416	0	0.0989006	-0.536911	0	0.0484473	0.622968	1	0.79082	0.08605	0
Chst15	protein_coding	1	0.606784	-0.0822307	0	0.0148457	-0.504389	0	0.00252656	0.62293	1	0.533132	0.118546	0
Cdk2	protein_coding	1	0.439188	-0.131046	0	0.0611745	-0.397004	0	0.00387883	0.622649	1	0.27093	0.225645	0
Ninj1	protein_coding	1	0.68834	0.0682993	0	0.0491361	-0.423522	0	0.00425986	0.621403	1	0.349254	0.197878	0
Tapbp	protein_coding	1	0.450223	-0.149781	0	0.118183	-0.383004	0	0.0116562	0.621093	1	0.307131	0.238078	0
Faap20	protein_coding	1	0.972502	-0.00661258	0	0.208228	-0.29722	0	0.00987274	0.62098	1	0.176704	0.323762	0
Mmp19	protein_coding	1	0.966614	-0.0102593	0	0.178174	-0.407465	0	0.037552	0.620915	1	0.447605	0.213453	0
Ptbp3	protein_coding	1	0.572292	-0.140854	0	0.150473	-0.442511	0	0.0399602	0.620887	1	0.550302	0.178377	0
Dstn	protein_coding	1	0.596363	-0.105694	0	0.103654	-0.403759	0	0.0123827	0.620849	1	0.396717	0.217094	0
Scd2	protein_coding	1	0.53412	-0.141067	0	0.139215	-0.414216	0	0.0252843	0.620633	1	0.445727	0.206418	0
Phf11a	protein_coding	1	0.81251	-0.0539474	0	0.367455	-0.249834	0	0.0261921	0.620352	1	0.176652	0.370521	0
Fkbp11	protein_coding	1	0.277913	0.230695	0	0.0917519	-0.441952	0	0.0169666	0.620164	1	0.447384	0.178211	0
Hs3st1	protein_coding	1	0.249034	-0.233759	0	0.0642158	-0.46513	0	0.0127245	0.620098	1	0.554355	0.154959	0
Hn1	protein_coding	1	0.740983	-0.0633127	0	0.0931633	-0.40149	0	0.00988342	0.619122	1	0.332943	0.217628	0
Pydc4	protein_coding	1	0.657458	-0.110768	0	0.171589	-0.420938	0	0.0411041	0.618793	1	0.483866	0.197853	0
Sfi1	protein_coding	1	0.633773	-0.0888146	0	0.0550802	-0.450625	0	0.00825002	0.618671	1	0.438259	0.168051	0
N4bp2l1	protein_coding	1	0.901986	0.023156	0	0.157389	-0.329007	0	0.00895952	0.617928	1	0.17302	0.288914	0
Pot1b	protein_coding	1	0.767829	-0.0550052	0	0.0878149	-0.397669	0	0.0083912	0.617816	1	0.322255	0.220144	0
Rgs16	protein_coding	1	0.106181	-0.38961	0	0.808643	-0.0683532	0	0.0306343	0.617693	1	0.0881726	0.549344	0
2010107G12Rik	protein_coding	1	0.997111	-0.000779266	0	0.334111	-0.253975	0	0.0201653	0.617515	1	0.156708	0.363541	0
Gas7	protein_coding	1	0.789947	-0.0521095	0	0.359637	-0.218437	0	0.0115156	0.617402	1	0.116635	0.398963	0
S100a10	protein_coding	1	0.634035	-0.104913	0	0.205868	-0.342365	0	0.0225634	0.617336	1	0.316252	0.274971	0
Rtn1	protein_coding	1	0.524876	-0.127688	0	0.0595008	-0.475086	0	0.0131996	0.617261	1	0.54863	0.142178	0
5430427O19Rik	protein_coding	1	0.842883	0.0374806	0	0.180471	-0.312491	0	0.00939193	0.616668	1	0.160027	0.304172	0
Polm	protein_coding	1	0.428758	-0.151917	0	0.16329	-0.328466	0	0.00989314	0.616555	1	0.221819	0.288087	0
Plekha2	protein_coding	1	0.741364	-0.0710377	0	0.121828	-0.413563	0	0.0202524	0.616075	1	0.394743	0.202512	0
Ralgds	protein_coding	1	0.381433	-0.138683	0	0.206704	-0.244073	0	0.00247129	0.615689	1	0.0879123	0.371615	0
Bcar3	protein_coding	1	0.39802	-0.162459	0	0.108238	-0.381491	0	0.00999753	0.615652	1	0.319806	0.234158	0
Bend5	protein_coding	1	0.346074	-0.201425	0	0.0425442	-0.544923	0	0.0185921	0.615623	1	0.776635	0.0707053	0
Slc37a1	protein_coding	1	0.546053	-0.108774	0	0.0168059	-0.55605	0	0.006712	0.61551	1	0.788096	0.059466	0
Hexb	protein_coding	1	0.579173	-0.115191	0	0.122562	-0.397302	0	0.0165459	0.615002	1	0.388605	0.217702	0
Athl1	protein_coding	1	0.521417	-0.100371	0	0.0479454	-0.390427	0	0.00235253	0.614653	1	0.286718	0.224226	0
Tnfrsf26	protein_coding	1	0.442395	-0.121913	0	0.0358795	-0.4216	0	0.0025888	0.614474	1	0.331914	0.192876	0
Zfp36l2	protein_coding	1	0.161802	-0.316605	0	0.193676	-0.354042	0	0.0237881	0.614418	1	0.373231	0.260375	0
Sdcbp2	protein_coding	1	0.361386	-0.219394	0	0.117934	-0.462935	0	0.0343754	0.614342	1	0.588823	0.151404	0
Gmpr2	protein_coding	1	0.31909	-0.156367	0	0.0660412	-0.358796	0	0.00228956	0.61389	1	0.215511	0.25509	0
Zfp217	protein_coding	1	0.88603	-0.0280059	0	0.229034	-0.288813	0	0.0118963	0.613824	1	0.169488	0.325018	0
Aldh18a1	protein_coding	1	0.554295	-0.101782	0	0.076779	-0.380662	0	0.00498951	0.613324	1	0.240745	0.232661	0
Gba	protein_coding	1	0.495992	-0.0770593	0	0.0249938	-0.32422	0	0.000102637	0.612966	1	0.0858462	0.288748	0
Tlcd1	protein_coding	1	0.950111	0.0151122	0	0.13186	-0.451682	0	0.0373681	0.612211	1	0.522393	0.160533	0
Mfap5	protein_coding	1	0.950768	-0.011892	0	0.231865	-0.28297	0	0.0110838	0.612154	1	0.166666	0.329181	0
Csrp1	protein_coding	1	0.469628	-0.136783	0	0.115501	-0.368288	0	0.00952843	0.611862	1	0.330894	0.243572	0
Fuca1	protein_coding	1	0.417486	-0.126429	0	0.0531854	-0.378198	0	0.00231923	0.611484	1	0.290102	0.233287	0
Slc12a7	protein_coding	1	0.878671	0.0202711	0	0.0437609	-0.339844	0	0.000595056	0.611408	1	0.0956347	0.271557	0
Clec12a	protein_coding	1	0.632018	-0.0903882	0	0.0423245	-0.485574	0	0.00965905	0.611399	1	0.563708	0.125823	0
Fcrls	protein_coding	1	0.932505	-0.0175514	0	0.5392	-0.154352	0	0.0172568	0.611286	1	0.0602671	0.456932	0
Gem	protein_coding	1	0.375408	-0.200868	0	0.206435	-0.349206	0	0.0264865	0.611267	1	0.342581	0.26206	0
Man2a1	protein_coding	1	0.69393	-0.0928709	0	0.053288	-0.575626	0	0.0337115	0.610681	1	0.900154	0.0350608	0
Mis18a	protein_coding	1	0.858617	-0.0273176	0	0.0479988	-0.384132	0	0.00218241	0.610473	1	0.230853	0.226348	0
Sri	protein_coding	1	0.590106	-0.0810933	0	0.0225483	-0.440739	0	0.00182448	0.610388	1	0.357491	0.169656	0
Cks1b	protein_coding	1	0.210865	-0.274435	0	0.26276	-0.295502	0	0.0214264	0.610341	1	0.244479	0.314836	0
Slc50a1	protein_coding	1	0.616202	-0.0807179	0	0.0812859	-0.350839	0	0.00316719	0.610303	1	0.201518	0.259471	0
Ddx58	protein_coding	1	0.61313	-0.101609	0	0.0929531	-0.420785	0	0.0143819	0.609982	1	0.417768	0.189198	0
Mov10	protein_coding	1	0.373312	-0.13733	0	0.0284857	-0.428851	0	0.00213702	0.609953	1	0.35605	0.181103	0
Cd244	protein_coding	1	0.730229	0.0579008	0	0.323401	-0.202333	0	0.00443358	0.609746	1	0.0784824	0.407407	0
Trim12c	protein_coding	1	0.355556	-0.204589	0	0.1038	-0.44473	0	0.0237436	0.60966	1	0.526477	0.164928	0
Naip6	protein_coding	1	0.880318	0.0308163	0	0.0726867	-0.461305	0	0.0162963	0.609604	1	0.508951	0.148296	0
Zcchc18	protein_coding	1	0.943873	-0.0114513	0	0.0285663	-0.456273	0	0.00354932	0.609197	1	0.445959	0.152923	0
Dock11	protein_coding	1	0.590906	-0.119778	0	0.116543	-0.433756	0	0.0255374	0.609065	1	0.506938	0.175314	0
Foxp4	protein_coding	1	0.539422	-0.0979388	0	0.0771184	-0.352394	0	0.00296877	0.608923	1	0.187572	0.256528	0
Dhx58	protein_coding	1	0.826277	-0.0445443	0	0.0988776	-0.417989	0	0.0156328	0.608828	1	0.431165	0.190842	0
H2afx	protein_coding	1	0.688529	-0.0868689	0	0.225936	-0.321995	0	0.0225063	0.607835	1	0.24274	0.28584	0
Tmem138	protein_coding	1	0.63893	-0.0718973	0	0.019585	-0.460916	0	0.00222838	0.607077	1	0.441155	0.14616	0
Ndnf	protein_coding	1	0.977231	-0.00384268	0	0.00409966	-0.517445	0	0.000728642	0.607077	1	0.54912	0.0896337	0
Tnfsf14	protein_coding	1	0.490653	-0.0918604	0	0.114174	-0.260632	0	0.000631526	0.606575	1	0.0601354	0.345941	0
Ywhaq	protein_coding	1	0.542995	-0.110145	0	0.0727759	-0.406352	0	0.0076967	0.606167	1	0.3447	0.199814	0
Irak2	protein_coding	1	0.820814	-0.0494629	0	0.282952	-0.286987	0	0.0240443	0.605646	1	0.192332	0.318658	0
Tlr12	protein_coding	1	0.773035	-0.0529907	0	0.116358	-0.358743	0	0.00874556	0.605437	1	0.254884	0.2467	0
Havcr2	protein_coding	1	0.969911	-0.00513213	0	0.0564851	-0.327712	0	0.000838593	0.604356	1	0.0984141	0.27664	0
Phldb3	protein_coding	1	0.752656	0.0484036	0	0.0558686	-0.370523	0	0.00238534	0.604299	1	0.200578	0.233778	0
Snx7	protein_coding	1	0.943062	-0.0108973	0	0.0771897	-0.338336	0	0.0022863	0.604138	1	0.174376	0.265809	0
Slc39a6	protein_coding	1	0.634735	-0.0687466	0	0.0451209	-0.366887	0	0.00143195	0.604043	1	0.210478	0.23716	0
Pla2g4a	protein_coding	1	0.976182	-0.00528271	0	0.0156484	-0.555352	0	0.00696746	0.603844	1	0.803049	0.0484873	0
Rasl11b	protein_coding	1	0.688479	-0.0706953	0	0.0626571	-0.412889	0	0.0067225	0.60372	1	0.386465	0.19083	0
Pla2g7	protein_coding	1	0.673242	0.0661099	0	0.0711151	-0.354868	0	0.00281578	0.603635	1	0.198477	0.248766	0
Vat1	protein_coding	1	0.345303	-0.154405	0	0.132224	-0.302502	0	0.00367439	0.603492	1	0.171388	0.300991	0
Cdk6	protein_coding	1	0.839748	-0.0300166	0	0.0304228	-0.410952	0	0.00183695	0.603207	1	0.27909	0.192257	0
Fam189b	protein_coding	1	0.805681	0.0350749	0	0.0419816	-0.368195	0	0.00129817	0.603008	1	0.147963	0.234808	0
Ptms	protein_coding	1	0.45237	-0.15729	0	0.259238	-0.287649	0	0.0189837	0.602875	1	0.210256	0.31523	0
Ets1	protein_coding	1	0.469137	-0.163801	0	0.229189	-0.332311	0	0.0286451	0.602837	1	0.314107	0.270517	0
Mfge8	protein_coding	1	0.643217	-0.0608968	0	0.0627316	-0.307537	0	0.000606849	0.602751	1	0.0658043	0.295218	0
Mbd4	protein_coding	1	0.749376	-0.0474607	0	0.058893	-0.353681	0	0.00185292	0.602637	1	0.173024	0.24896	0
Trim12a	protein_coding	1	0.753111	-0.0659621	0	0.104595	-0.424004	0	0.0199763	0.601849	1	0.44608	0.177841	0
Fabp5	protein_coding	1	0.827082	-0.0410282	0	0.167582	-0.320196	0	0.0105356	0.601459	1	0.257343	0.281265	0
Zfp7	protein_coding	1	0.545957	-0.0945182	0	0.0102198	-0.524741	0	0.00281744	0.601297	1	0.673615	0.0765591	0
Smagp	protein_coding	1	0.897232	-0.0215159	0	0.0977596	-0.344432	0	0.00468473	0.601174	1	0.196355	0.256745	0
4930427A07Rik	protein_coding	1	0.766903	-0.0530281	0	0.0483688	-0.446984	0	0.00771453	0.600707	1	0.461263	0.153728	0
Mrgprf	protein_coding	1	0.716031	-0.0700091	0	0.066542	-0.443736	0	0.0123028	0.60047	1	0.479314	0.156733	0
Fblim1	protein_coding	1	0.56788	-0.0984299	0	0.563008	-0.120376	0	0.00588828	0.600137	1	0.0528192	0.479769	0
Fchsd2	protein_coding	1	0.702523	-0.0729804	0	0.0435599	-0.488886	0	0.0118472	0.599784	1	0.617114	0.110898	0
Tec	protein_coding	1	0.962123	0.00875937	0	0.0724277	-0.416217	0	0.00961286	0.599413	1	0.389427	0.183201	0
Ccr5	protein_coding	1	0.4944	-0.150412	0	0.249452	-0.309372	0	0.0257765	0.599251	1	0.310225	0.289882	0
Arid3a	protein_coding	1	0.576976	-0.112359	0	0.167778	-0.342141	0	0.0162286	0.598422	1	0.314047	0.256286	0
Slc29a3	protein_coding	1	0.643535	-0.0883422	0	0.0890984	-0.405064	0	0.0118901	0.598356	1	0.378049	0.193292	0
Epb41l3	protein_coding	1	0.713995	-0.0682731	0	0.0043311	-0.709597	1	0.0102681	0.598356	1	0.566786	-0.111237	0
Gm28053	protein_coding	1	0.736742	-0.0596889	0	0.0593366	-0.421846	0	0.00752642	0.598241	1	0.385362	0.176399	0
Decr2	protein_coding	1	0.646049	0.0940604	0	0.355048	-0.230557	0	0.018116	0.597498	1	0.133275	0.366946	0
Glb1l	protein_coding	1	0.896219	-0.0181386	0	0.0145527	-0.441823	0	0.00113481	0.59746	1	0.343187	0.155646	0
Ddhd1	protein_coding	1	0.903176	-0.0202527	0	0.0372511	-0.44176	0	0.00488223	0.597431	1	0.420429	0.155672	0
Tmed3	protein_coding	1	0.480819	-0.0991344	0	0.0791079	-0.307823	0	0.00119322	0.597278	1	0.127274	0.289457	0
Smarcd2	protein_coding	1	0.922927	0.0177794	0	0.0832146	-0.398747	0	0.00962426	0.597069	1	0.3436	0.198318	0
Nubp1	protein_coding	1	0.99574	0.000764426	0	0.0393498	-0.374305	0	0.00144087	0.59705	1	0.195234	0.222743	0
Kif23	protein_coding	1	0.517487	-0.128478	0	0.176665	-0.329511	0	0.0151149	0.596248	1	0.256738	0.266733	0
Fam134a	protein_coding	1	0.870544	-0.0253532	0	0.226241	-0.231378	0	0.00300031	0.595332	1	0.0883363	0.363956	0
C3ar1	protein_coding	1	0.969814	-0.00907708	0	0.250796	-0.338081	0	0.0412782	0.595083	1	0.369086	0.256999	0
Zfp429	protein_coding	1	0.932	-0.0144165	0	0.0485069	-0.422265	0	0.00565247	0.59408	1	0.37851	0.171809	0
Sh3bgrl	protein_coding	1	0.451904	-0.139511	0	0.0482663	-0.460939	0	0.0101186	0.593947	1	0.575901	0.133011	0
Tor2a	protein_coding	1	0.49724	-0.0949172	0	0.0552871	-0.336716	0	0.00120547	0.593478	1	0.20473	0.256769	0
Cers5	protein_coding	1	0.615637	-0.0868122	0	0.0549092	-0.41818	0	0.00656355	0.59343	1	0.382433	0.17525	0
C5ar1	protein_coding	1	0.52332	-0.144149	0	0.276907	-0.299376	0	0.0309034	0.593306	1	0.2989	0.293935	0
Cerk	protein_coding	1	0.813019	-0.0502813	0	0.30786	-0.264934	0	0.0233142	0.593019	1	0.198602	0.328078	0
Nfkbia	protein_coding	1	0.671474	0.0999819	0	0.160881	-0.407984	0	0.0384946	0.592646	1	0.451832	0.184661	0
Faap24	protein_coding	1	0.979277	0.00452297	0	0.170844	-0.294825	0	0.0072131	0.591536	1	0.168936	0.29671	0
Tbc1d2b	protein_coding	1	0.763817	-0.0549587	0	0.0176629	-0.561384	0	0.00989846	0.59122	1	0.883201	0.0298274	0
Gfra2	protein_coding	1	0.751131	-0.0551101	0	0.231176	-0.255377	0	0.00710874	0.59053	1	0.10048	0.335152	0
Tnip2	protein_coding	1	0.29189	-0.147886	0	0.200814	-0.218159	0	0.001214	0.590367	1	0.0865936	0.372217	0
Tram1	protein_coding	1	0.55292	-0.0930448	0	0.0711395	-0.354153	0	0.00330335	0.590319	1	0.275841	0.236168	0
Frrs1	protein_coding	1	0.674159	0.0644966	0	0.0166278	-0.475322	0	0.00284492	0.58984	1	0.525008	0.114514	0
Arsb	protein_coding	1	0.306719	-0.223842	0	0.0394865	-0.566551	0	0.0263131	0.58961	1	0.925877	0.0230566	0
Pdk3	protein_coding	1	0.504275	-0.123473	0	0.0570822	-0.441817	0	0.0105468	0.58915	1	0.527493	0.147333	0
Msh6	protein_coding	1	0.350747	-0.136356	0	0.012484	-0.471405	0	0.00181286	0.588757	1	0.521158	0.117349	0
Nme3	protein_coding	1	0.164199	-0.308041	0	0.0939961	-0.452675	0	0.0265694	0.588574	1	0.591364	0.135903	0
Faim	protein_coding	1	0.56591	-0.0981689	0	0.205936	-0.26528	0	0.00639066	0.588565	1	0.138133	0.323278	0
Ift140	protein_coding	1	0.48362	-0.127554	0	0.0242106	-0.524641	0	0.00959706	0.588555	1	0.766213	0.0639171	0
Nxpe2	protein_coding	1	0.806196	-0.0477276	0	0.257481	-0.27002	0	0.0149162	0.58821	1	0.19599	0.318195	0
Bcl9	protein_coding	1	0.670577	-0.0623061	0	0.0382795	-0.385595	0	0.00200317	0.588123	1	0.30615	0.202524	0
Lgals9	protein_coding	1	0.788608	0.0465469	0	0.235967	-0.252508	0	0.00727929	0.588056	1	0.155562	0.335552	0
Vmac	protein_coding	1	0.772685	0.0606977	0	0.220755	-0.316181	0	0.0229207	0.587951	1	0.260016	0.27176	0
Gm28043	protein_coding	1	0.323295	0.151209	0	0.0123547	-0.494095	0	0.00266639	0.587778	1	0.570827	0.0936819	0
Gns	protein_coding	1	0.505268	-0.0906201	0	0.0325058	-0.36963	0	0.00102917	0.587711	1	0.224659	0.218087	0
Clip3	protein_coding	1	0.757819	-0.053118	0	0.146926	-0.309265	0	0.0069417	0.587519	1	0.197109	0.278258	0
Trim14	protein_coding	1	0.920997	-0.0155331	0	0.0233068	-0.457203	0	0.00354277	0.586722	1	0.46175	0.12952	0
Hsp90b1	protein_coding	1	0.667221	-0.0921864	0	0.243267	-0.306495	0	0.0255737	0.586606	1	0.319534	0.280113	0
Prmt2	protein_coding	1	0.855224	-0.033859	0	0.250682	-0.261502	0	0.0114718	0.586337	1	0.116707	0.324834	0
Frmd8	protein_coding	1	0.406956	-0.116719	0	0.0651547	-0.324133	0	0.00138922	0.586251	1	0.165802	0.26212	0
Rps16	protein_coding	1	0.62328	-0.0730851	0	0.092843	-0.311701	0	0.00233447	0.585953	1	0.159335	0.274256	0
Col4a6	protein_coding	1	0.709342	-0.0896572	0	0.0577913	-0.575123	0	0.0444711	0.585693	1	0.970297	0.010565	0
Ccnf	protein_coding	1	0.705367	0.0532782	0	0.0985033	-0.290222	0	0.00150562	0.585405	1	0.0896845	0.295182	0
Ide	protein_coding	1	0.260507	0.261928	0	0.139855	-0.419719	0	0.0361958	0.585318	1	0.484598	0.165597	0
Ddost	protein_coding	1	0.644289	-0.0581981	0	0.0506265	-0.31107	0	0.000536883	0.585261	1	0.126959	0.274196	0
Tbxa2r	protein_coding	1	0.549132	0.10545	0	0.184944	-0.286654	0	0.00807418	0.585107	1	0.125925	0.298447	0
Twf1	protein_coding	0	0.566028	-0.090909	0	0.0595385	-0.375031	0	0.00384775	0.584741	0	0.29509	0.209715	0
Nucb1	protein_coding	0	0.763056	-0.0358291	0	0.0499128	-0.29474	0	0.000308648	0.58401	0	0.0894907	0.28928	0
Hmgn3	protein_coding	0	0.221239	-0.239776	0	0.189329	-0.311569	0	0.0147426	0.583548	0	0.301337	0.271975	0
Capza1	protein_coding	0	0.79949	-0.0487897	0	0.104187	-0.389007	0	0.0145744	0.583047	0	0.390281	0.194037	0
Il12a	protein_coding	0	0.997653	0.000634646	0	0.100997	-0.443666	0	0.0282112	0.582893	0	0.582245	0.139221	0
Sept9	protein_coding	0	0.352242	-0.138916	0	0.0653019	-0.342949	0	0.00235998	0.582864	0	0.233557	0.239923	0
Pcolce2	protein_coding	0	0.830419	0.0392928	0	0.0673289	-0.422095	0	0.0110863	0.58272	0	0.40785	0.160623	0
Prr5l	protein_coding	0	0.787589	0.032115	0	0.0149507	-0.376731	0	0.000331224	0.581862	0	0.168572	0.20513	0
Hpgds	protein_coding	0	0.314615	-0.153031	0	0.0069444	-0.536735	0	0.00275443	0.58165	0	0.802049	0.0449116	0
Add3	protein_coding	0	0.707407	-0.0825484	0	0.201257	-0.345671	0	0.0304523	0.58138	0	0.366672	0.235703	0
Zfp53	protein_coding	0	0.539936	0.101852	0	0.0320893	-0.453174	0	0.00568964	0.581197	0	0.486528	0.128016	0
Calr	protein_coding	1	0.775385	-0.0429398	0	0.274073	-0.201485	0	0.0027817	0.581004	0	0.0786442	0.379521	0
Rps27	protein_coding	0	0.624075	-0.079417	0	0.141978	-0.294195	0	0.00481734	0.580985	0	0.167095	0.286787	0
Ckb	protein_coding	0	0.608412	-0.0976501	0	0.700332	-0.0884603	0	0.014018	0.580975	0	0.050394	0.49251	0
Atf6b	protein_coding	0	0.642219	-0.0735071	0	0.318939	-0.192238	0	0.00405324	0.58083	0	0.0609386	0.388597	0
Rrbp1	protein_coding	0	0.817596	-0.0351992	0	0.124594	-0.291159	0	0.00313317	0.580599	0	0.165478	0.289433	0
Plppr3	protein_coding	0	0.817535	-0.0419369	0	0.124252	-0.347101	0	0.0107343	0.58031	0	0.281303	0.233201	0
Ccnd1	protein_coding	1	0.390655	-0.185348	0	0.0278701	-0.60333	1	0.0271068	0.580097	0	0.915537	-0.0232346	0
Ankrd13a	protein_coding	0	0.870097	0.0233831	0	0.0388716	-0.375884	0	0.0018721	0.579924	0	0.228285	0.204041	0
Cd96	protein_coding	0	0.46977	-0.127285	0	0.0353059	-0.469769	0	0.00848628	0.579788	0	0.568367	0.110016	0
Slc35b3	protein_coding	0	0.885856	-0.0234135	0	0.142927	-0.296166	0	0.00522927	0.57974	0	0.170373	0.283566	0
Cdc42se2	protein_coding	0	0.914861	-0.0186865	0	0.0659554	-0.404535	0	0.00848097	0.579151	0	0.394029	0.174611	0
Enkd1	protein_coding	0	0.723702	-0.0438273	0	0.019794	-0.372608	0	0.000513766	0.578852	0	0.22531	0.206243	0
Tnfaip3	protein_coding	1	0.36735	-0.202555	0	0.0242428	-0.644702	1	0.0333094	0.578272	0	0.783834	-0.0664304	0
Ppcdc	protein_coding	0	0.901654	-0.020819	0	0.138586	-0.309477	0	0.00673052	0.577741	0	0.199655	0.268255	0
Tprn	protein_coding	0	0.146694	-0.22755	0	0.173242	-0.257057	0	0.00330496	0.577683	0	0.127918	0.320623	0
Uap1l1	protein_coding	0	0.45402	-0.0909735	0	0.0318975	-0.331011	0	0.000413024	0.57688	0	0.143877	0.245873	0
Ticam2	protein_coding	0	0.932597	-0.0166594	0	0.124711	-0.375873	0	0.0180457	0.576445	0	0.379362	0.200567	0
Ugdh	protein_coding	0	0.861442	-0.0348134	0	0.164512	-0.342704	0	0.0193257	0.576377	0	0.350781	0.233679	0
Plk1	protein_coding	0	0.319378	-0.237214	0	0.138834	-0.432149	0	0.0437829	0.576135	0	0.619024	0.143981	0
Ttyh2	protein_coding	0	0.204674	-0.206582	0	0.0453568	-0.405528	0	0.0047144	0.575961	0	0.393899	0.170438	0
Nudt5	protein_coding	0	0.737703	-0.0546994	0	0.0260156	-0.466203	0	0.00549226	0.575932	0	0.547937	0.109735	0
Tgif1	protein_coding	0	0.819991	-0.038965	0	0.258806	-0.237015	0	0.00765561	0.575903	0	0.0948718	0.338886	0
Yipf2	protein_coding	0	0.472153	-0.108055	0	0.0336209	-0.405165	0	0.00283624	0.575767	0	0.357562	0.170605	0
Mitd1	protein_coding	0	0.37439	-0.127133	0	0.114503	-0.278556	0	0.00186167	0.575409	0	0.134654	0.296863	0
Art4	protein_coding	0	0.60889	0.0784732	0	0.115478	-0.299562	0	0.00344992	0.57478	0	0.164152	0.275222	0
Rtn4rl1	protein_coding	0	0.768772	-0.0602965	0	0.0821143	-0.446435	0	0.0227321	0.574702	0	0.585142	0.128267	0
Mmp28	protein_coding	0	0.763223	0.0613615	0	0.0774868	-0.450763	0	0.0219397	0.574596	0	0.566245	0.123825	0
Entpd6	protein_coding	0	0.686296	-0.0536359	0	0.0201122	-0.397786	0	0.00105574	0.57415	0	0.265649	0.176361	0
Oasl1	protein_coding	0	0.528389	0.0952088	0	0.0779542	-0.33236	0	0.00305473	0.573966	0	0.172985	0.241596	0
Pdcd1lg2	protein_coding	0	0.905367	-0.0228828	0	0.0915974	-0.40601	0	0.0162633	0.573675	0	0.476647	0.167666	0
Tapbpl	protein_coding	0	0.282954	-0.237143	0	0.104614	-0.440823	0	0.0312777	0.57351	0	0.603067	0.132682	0
Marveld2	protein_coding	0	0.560548	-0.0791153	0	0.00252114	-0.553905	0	0.00129568	0.573122	0	0.900769	0.019218	0
Endod1	protein_coding	0	0.442426	-0.0869026	0	0.0481456	-0.281283	0	0.00021118	0.572948	0	0.06113	0.291662	0
Plekhn1	protein_coding	0	0.643136	0.0693035	0	0.0842869	-0.322595	0	0.00292598	0.572851	0	0.159026	0.250258	0
Tmem198b	protein_coding	0	0.940137	0.010651	0	0.0982013	-0.292922	0	0.00194868	0.572647	0	0.121681	0.279721	0
Rasgef1a	protein_coding	0	0.469356	-0.0991405	0	0.056055	-0.328594	0	0.00137381	0.572608	0	0.142937	0.24401	0
Slc35c1	protein_coding	0	0.26249	-0.174118	0	0.0167157	-0.474793	0	0.00358095	0.57255	0	0.595396	0.0977591	0
Leprot	protein_coding	0	0.448822	-0.110106	0	0.0911356	-0.305038	0	0.00226109	0.572443	0	0.186151	0.267404	0
Cd33	protein_coding	1	0.80587	-0.0418359	0	0.230055	-0.250926	0	0.00766119	0.572414	0	0.195894	0.321489	0
Ripk1	protein_coding	0	0.414936	-0.128248	0	0.0686205	-0.357422	0	0.00416936	0.572201	0	0.290628	0.214784	0
Nek8	protein_coding	0	0.711484	-0.045896	0	0.0322751	-0.338976	0	0.000583083	0.571822	0	0.152109	0.232845	0
Tspan14	protein_coding	0	0.981353	0.00384686	0	0.31862	-0.200861	0	0.0062093	0.571754	0	0.0733526	0.37089	0
Rpl13a	protein_coding	0	0.72371	-0.0590861	0	0.130584	-0.313337	0	0.00682039	0.571298	0	0.220906	0.257964	0
Ndc80	protein_coding	0	0.906337	-0.0217209	0	0.100198	-0.378774	0	0.0130582	0.571162	0	0.359676	0.192396	0
Psen2	protein_coding	0	0.985441	-0.00299526	0	0.165136	-0.281646	0	0.00610462	0.570871	0	0.186082	0.289221	0
Foxm1	protein_coding	0	0.994186	-0.00131201	0	0.229477	-0.26608	0	0.0113252	0.570589	0	0.141286	0.304511	0
Fnbp1	protein_coding	0	0.265092	-0.189356	0	0.140299	-0.306079	0	0.00709621	0.569579	0	0.213119	0.263503	0
Chsy1	protein_coding	0	0.629696	-0.0865227	0	0.080528	-0.392099	0	0.0109873	0.569549	0	0.428177	0.177446	0
Tmem43	protein_coding	0	0.612998	-0.0900119	0	0.032817	-0.483747	0	0.0104196	0.569452	0	0.666781	0.0857102	0
Rpl17	protein_coding	0	0.661324	-0.0671436	0	0.0852463	-0.329575	0	0.00375231	0.568606	0	0.213967	0.239031	0
Rgl1	protein_coding	0	0.947838	-0.00902772	0	0.150276	-0.245863	0	0.00164094	0.568519	0	0.0620389	0.322655	0
Tmeff1	protein_coding	0	0.768203	-0.0705968	0	0.22508	-0.356901	0	0.0499013	0.568061	0	0.437807	0.211162	0
Rab8b	protein_coding	0	0.40837	-0.17328	0	0.156001	-0.364968	0	0.0260567	0.567876	0	0.435247	0.2029	0
Sort1	protein_coding	0	0.750419	-0.0719989	0	0.221744	-0.339725	0	0.0390862	0.567672	0	0.383005	0.227951	0
Efemp2	protein_coding	0	0.384962	-0.130331	0	0.0248088	-0.428801	0	0.00306808	0.56736	0	0.428777	0.138565	0
Matk	protein_coding	0	0.669883	-0.0770776	0	0.106337	-0.363249	0	0.0118352	0.567341	0	0.337229	0.204091	0
C130074G19Rik	protein_coding	0	0.697707	-0.0832818	0	0.175704	-0.357912	0	0.0303618	0.567068	0	0.409406	0.209166	0
Snx1	protein_coding	0	0.467512	-0.100687	0	0.0539576	-0.335468	0	0.00164893	0.56701	0	0.213755	0.231543	0
Adgrg5	protein_coding	0	0.645645	-0.0852181	0	0.262514	-0.253987	0	0.0138193	0.56664	0	0.162529	0.312654	0
Arhgap17	protein_coding	0	0.598875	-0.0719322	0	0.133901	-0.253579	0	0.00152192	0.566464	0	0.08229	0.312886	0
Stat1	protein_coding	0	0.451523	-0.164677	0	0.0467069	-0.547837	0	0.0328796	0.566133	0	0.936316	0.0183066	0
Col12a1	protein_coding	0	0.972686	0.00525625	0	0.0163332	-0.47789	0	0.00398918	0.565841	0	0.596523	0.0879516	0
M6pr	protein_coding	0	0.42597	-0.116794	0	0.0529293	-0.356343	0	0.00266479	0.565656	0	0.277718	0.209316	0
Primpol	protein_coding	0	0.593798	-0.0709665	0	0.0324756	-0.362362	0	0.00122474	0.564983	0	0.228098	0.202625	0
Fpr2	protein_coding	1	0.626504	0.0909753	0	0.666183	-0.0973306	0	0.0147888	0.564876	0	0.0828647	0.467551	0
Bspry	protein_coding	0	0.605776	-0.0835799	0	0.0123187	-0.527439	0	0.0058549	0.564837	0	0.834807	0.0373963	0
Trem2	protein_coding	0	0.716514	0.0757106	0	0.352815	-0.236021	0	0.0270238	0.564612	0	0.186206	0.328584	0
Tpcn2	protein_coding	0	0.98089	-0.00360547	0	0.157863	-0.263101	0	0.00354671	0.563968	0	0.103509	0.300873	0
Malt1	protein_coding	0	0.830849	-0.0470328	0	0.172793	-0.370614	0	0.0357072	0.563568	0	0.425444	0.192952	0
Ccdc125	protein_coding	0	0.958817	-0.00840215	0	0.0877322	-0.347705	0	0.00635001	0.562738	0	0.259969	0.215032	0
Zfpm1	protein_coding	0	0.855748	-0.0363661	0	0.0565555	-0.481533	0	0.022381	0.562562	0	0.707907	0.081026	0
Arsa	protein_coding	0	0.445054	-0.11021	0	0.327213	-0.171531	0	0.00245409	0.562504	0	0.0681082	0.390965	0
Prkd2	protein_coding	0	0.315924	-0.235859	0	0.140716	-0.42442	0	0.046015	0.562181	0	0.580582	0.137766	0
Spire2	protein_coding	0	0.902482	0.0144124	0	0.0061286	-0.427619	0	0.000413537	0.562162	0	0.345743	0.134536	0
Atat1	protein_coding	0	0.303235	-0.16805	0	0.0486955	-0.402409	0	0.00599498	0.561957	0	0.42457	0.159552	0
Ptger4	protein_coding	0	0.387398	-0.148956	0	0.139121	-0.31331	0	0.00897257	0.561087	0	0.214463	0.24777	0
Cox8a	protein_coding	0	0.730729	-0.0811604	0	0.307817	-0.293714	0	0.0491818	0.560999	0	0.302849	0.267284	0
Pydc3	protein_coding	0	0.634326	-0.0956261	0	0.0864457	-0.430363	0	0.0230981	0.560676	0	0.557536	0.130311	0
Rpl39	protein_coding	0	0.696132	-0.0607388	0	0.0570479	-0.373002	0	0.00468328	0.560343	0	0.314582	0.18735	0
Lasp1	protein_coding	0	0.21564	-0.229983	0	0.200896	-0.287244	0	0.013599	0.560294	0	0.236714	0.27305	0
Adam33	protein_coding	0	0.28991	-0.228659	0	0.0700519	-0.485461	0	0.0315847	0.560128	0	0.777039	0.0746698	0
Asah1	protein_coding	0	0.596477	-0.0871218	0	0.0414132	-0.425129	0	0.00693102	0.56004	0	0.497069	0.134904	0
Vsir	protein_coding	0	0.688997	-0.0863052	0	0.391599	-0.22467	0	0.0331802	0.559854	0	0.209074	0.335186	0
Rps11	protein_coding	0	0.73533	-0.0488643	0	0.10504	-0.291813	0	0.00271056	0.559688	0	0.140455	0.267883	0
Hid1	protein_coding	0	0.340271	-0.17496	0	0.0718714	-0.410428	0	0.0133799	0.559208	0	0.510444	0.148778	0
Tgm1	protein_coding	1	0.697454	-0.0815512	0	0.258072	-0.290473	0	0.0292884	0.558875	0	0.338503	0.26841	0
Cdk2ap2	protein_coding	0	0.937575	0.0120394	0	0.363325	-0.170464	0	0.00445798	0.55864	0	0.0562557	0.388167	0
Bglap2	protein_coding	0	1	0	0	0.0240532	-0.558347	0	0.0189147	0.558346	0	1	0	0
Clec9a	protein_coding	0	0.846334	-0.0295026	0	0.110649	-0.302431	0	0.00415845	0.55816	0	0.151523	0.25573	0
Cep192	protein_coding	0	0.632011	-0.0771034	0	0.0646362	-0.373632	0	0.00615207	0.557866	0	0.339263	0.18423	0
Tdrp	protein_coding	0	0.384354	-0.203852	0	0.0888966	-0.494284	0	0.0474458	0.557866	0	0.803286	0.063572	0
Mospd3	protein_coding	0	0.822174	-0.0306222	0	0.0690371	-0.311386	0	0.00172739	0.55766	0	0.133999	0.246274	0
Gng10	protein_coding	0	0.563554	-0.0957541	0	0.0912159	-0.348794	0	0.00749797	0.557415	0	0.277006	0.208617	0
Rgs13	protein_coding	0	0.94817	0.0107082	0	0.0197316	-0.496317	0	0.00740063	0.557386	0	0.730421	0.0610711	0
Pdia6	protein_coding	1	0.675912	-0.0755489	0	0.307127	-0.225255	0	0.013158	0.557337	0	0.184391	0.332083	0
Rps19	protein_coding	0	0.665893	-0.0662008	0	0.146416	-0.275299	0	0.00438872	0.557062	0	0.139193	0.281764	0
Qpctl	protein_coding	0	0.926253	0.012583	0	0.0213044	-0.40384	0	0.00172891	0.556895	0	0.338162	0.153053	0
Ankle1	protein_coding	0	0.87608	0.0285126	0	0.2272	-0.271399	0	0.0143776	0.55666	0	0.185567	0.28526	0
Cenpm	protein_coding	0	0.985085	-0.0022986	0	0.0234253	-0.358659	0	0.000712927	0.555767	0	0.22818	0.197111	0
Anxa5	protein_coding	0	0.212526	-0.217219	0	0.398725	-0.175749	0	0.00965144	0.555414	0	0.125876	0.379665	0
Pyroxd2	protein_coding	0	0.798482	-0.0449179	0	0.0969338	-0.364507	0	0.011522	0.555266	0	0.396407	0.190754	0
Elmo1	protein_coding	0	0.459077	-0.0954226	0	0.0237122	-0.372571	0	0.00104743	0.5551	0	0.258472	0.182527	0
BC017158	protein_coding	0	0.692796	-0.0539474	0	0.0307087	-0.3768	0	0.00181771	0.554834	0	0.270481	0.178033	0
Gm6377	protein_coding	0	0.448598	-0.123377	0	0.0381947	-0.426769	0	0.00672624	0.554608	0	0.516946	0.127845	0
Adgrg2	protein_coding	0	0.63232	-0.107763	0	0.125875	-0.427233	0	0.0422004	0.554402	0	0.642266	0.127171	0
Gm7694	protein_coding	1	0.910047	-0.020557	0	0.104744	-0.368095	0	0.0143099	0.554373	0	0.443262	0.186272	0
Gsc	protein_coding	0	0.842251	0.0417056	0	0.103161	-0.425819	0	0.0307199	0.553557	0	0.5744	0.127739	0
Fam32a	protein_coding	0	0.349156	-0.148137	0	0.123415	-0.299843	0	0.0054948	0.552721	0	0.225728	0.252876	0
Marveld1	protein_coding	0	0.80596	-0.0373651	0	0.0436651	-0.38936	0	0.00444096	0.552662	0	0.351815	0.163293	0
Ywhaz	protein_coding	0	0.513402	-0.108428	0	0.0970512	-0.342093	0	0.00792791	0.552554	0	0.297874	0.210464	0
Ostf1	protein_coding	0	0.931134	0.0128261	0	0.0936588	-0.311016	0	0.0037455	0.552043	0	0.19781	0.241023	0
Ormdl2	protein_coding	0	0.637043	-0.089496	0	0.169024	-0.321535	0	0.0183882	0.551767	0	0.348869	0.230228	0
Man1b1	protein_coding	0	0.602811	-0.0737789	0	0.0513519	-0.34846	0	0.00257178	0.551531	0	0.24466	0.203076	0
Htatip2	protein_coding	0	0.751849	0.0392648	0	0.0720101	-0.280377	0	0.000831344	0.551423	0	0.123026	0.271043	0
Cep164	protein_coding	0	0.4751	0.0869332	0	0.00553394	-0.446217	0	0.000665316	0.550733	0	0.456566	0.104511	0
Zfp764	protein_coding	0	0.718622	-0.0487793	0	0.0850928	-0.291497	0	0.00180903	0.550566	0	0.126733	0.259074	0
Mlkl	protein_coding	0	0.631041	-0.0668066	0	0.0477664	-0.348003	0	0.0022503	0.550369	0	0.263413	0.202361	0
Clec11a	protein_coding	0	0.976753	-0.00548544	0	0.0587886	-0.448904	0	0.018157	0.550329	0	0.610472	0.101421	0
Fancg	protein_coding	0	0.823376	-0.0311381	0	0.119831	-0.269778	0	0.00235019	0.550231	0	0.112424	0.280458	0
Pianp	protein_coding	0	0.846724	-0.0365274	0	0.622214	-0.11272	0	0.0186619	0.549492	0	0.0695827	0.436769	0
Ms4a7	protein_coding	0	0.727203	-0.0596543	0	0.169978	-0.289557	0	0.0102823	0.549226	0	0.199736	0.259676	0
Tradd	protein_coding	0	0.58718	-0.0907154	0	0.123955	-0.3184	0	0.00878795	0.548752	0	0.263948	0.230351	0
Bin3	protein_coding	0	0.69682	-0.0689025	0	0.196844	-0.280776	0	0.0127508	0.548407	0	0.239361	0.267632	0
Ap1g2	protein_coding	0	0.947675	-0.0117203	0	0.102738	-0.363581	0	0.0136846	0.548308	0	0.335182	0.184737	0
Ddhd2	protein_coding	0	0.83831	0.0398122	0	0.0693067	-0.445448	0	0.0224695	0.54817	0	0.616025	0.102725	0
Irf1	protein_coding	0	0.289563	-0.215357	0	0.0589754	-0.477946	0	0.0260313	0.548121	0	0.752467	0.0701695	0
Knstrn	protein_coding	0	0.693082	-0.0524446	0	0.0463457	-0.335097	0	0.00160399	0.547904	0	0.19108	0.212806	0
Sh3glb2	protein_coding	0	0.696422	-0.0714394	0	0.161653	-0.316386	0	0.0157707	0.547746	0	0.269442	0.231359	0
Klf16	protein_coding	0	0.300934	-0.218823	0	0.19285	-0.335222	0	0.031929	0.547519	0	0.37247	0.212295	0
Trp53	protein_coding	0	0.122013	-0.26432	0	0.0736573	-0.372946	0	0.00884103	0.546611	0	0.41234	0.173665	0
Zfp810	protein_coding	0	0.994217	0.00121135	0	0.0720895	-0.376933	0	0.00913774	0.546413	0	0.395815	0.169489	0
4930404N11Rik	protein_coding	0	0.740524	-0.0485331	0	0.0155662	-0.459768	0	0.00364524	0.546324	0	0.591833	0.0865528	0
Hdac10	protein_coding	0	0.759171	-0.043637	0	0.0638246	-0.331959	0	0.00291422	0.546245	0	0.203423	0.214286	0
Zfp239	protein_coding	0	0.745149	-0.0679222	0	0.0399027	-0.545557	0	0.032326	0.54584	0	0.998957	0.00028851	0
Gm10521	protein_coding	0	0.950446	0.00913215	0	0.0532416	-0.359431	0	0.00383003	0.545346	0	0.285378	0.185917	0
Rnf145	protein_coding	0	0.567422	-0.116642	0	0.0472432	-0.511002	0	0.028544	0.545089	0	0.87963	0.0340889	0
Pigh	protein_coding	0	0.456177	-0.122564	0	0.0415306	-0.423273	0	0.00814054	0.544782	0	0.531982	0.121506	0
Cnpy4	protein_coding	0	0.752627	-0.0450652	0	0.163483	-0.246098	0	0.00309785	0.544446	0	0.105106	0.298342	0
Snx10	protein_coding	0	0.837993	0.0388154	0	0.0787761	-0.418392	0	0.0201585	0.544317	0	0.543794	0.125929	0
Zfp414	protein_coding	0	0.699304	-0.0576829	0	0.340626	-0.173449	0	0.00431398	0.544109	0	0.0686557	0.370666	0
Bmyc	protein_coding	0	0.314138	-0.180592	0	0.059129	-0.421975	0	0.0137154	0.543892	0	0.565185	0.121917	0
Tesc	protein_coding	0	0.921224	-0.0139692	0	0.281276	-0.186393	0	0.00286448	0.543822	0	0.0589935	0.357428	0
Sez6l	protein_coding	0	0.623247	-0.109043	0	0.0641633	-0.516035	0	0.0430558	0.543822	0	0.908902	0.027791	0
Pde1a	protein_coding	0	0.572477	-0.106461	0	0.0263317	-0.535765	0	0.0192184	0.543714	0	0.969733	0.00794178	0
Psmb10	protein_coding	0	0.74295	-0.0641511	0	0.17106	-0.330413	0	0.0236991	0.543654	0	0.313923	0.213242	0
Procr	protein_coding	0	0.210249	-0.218409	0	0.0683485	-0.392128	0	0.0111089	0.543347	0	0.495866	0.151222	0
Hk1	protein_coding	0	0.584191	-0.0669728	0	0.162904	-0.210418	0	0.00081523	0.543298	0	0.0608193	0.332874	0
Cdca4	protein_coding	0	0.308263	-0.16803	0	0.067763	-0.374253	0	0.00811597	0.543258	0	0.383341	0.169014	0
Fbxl19	protein_coding	0	0.351575	-0.132831	0	0.134999	-0.261739	0	0.00286776	0.543189	0	0.134677	0.281455	0
Rab31	protein_coding	0	0.737575	-0.0585015	0	0.158737	-0.304049	0	0.0125826	0.542872	0	0.267193	0.238824	0
Gm13157	protein_coding	0	0.552185	-0.121251	0	0.0614901	-0.478776	0	0.0292817	0.54208	0	0.783225	0.0633096	0
Tmem35	protein_coding	0	0.503119	-0.0621585	0	0.0119609	-0.303139	0	4.28e-05	0.541792	0	0.0538539	0.238652	0
Cmtm3	protein_coding	0	0.38317	-0.170904	0	0.206094	-0.30232	0	0.0233947	0.541673	0	0.317171	0.239349	0
Traf3ip2	protein_coding	0	0.799649	-0.0418968	0	0.0795403	-0.362701	0	0.00902062	0.541495	0	0.390939	0.178797	0
Slc25a24	protein_coding	0	0.630047	-0.0898829	0	0.217995	-0.282007	0	0.0186631	0.541346	0	0.256105	0.259339	0
Armc10	protein_coding	0	0.454832	-0.107306	0	0.0201035	-0.42803	0	0.00320227	0.541336	0	0.526662	0.113314	0
Zdhhc18	protein_coding	0	0.502605	-0.111726	0	0.234897	-0.24189	0	0.0093357	0.541257	0	0.138965	0.299362	0
Oas1c	protein_coding	0	0.979505	-0.00492365	0	0.146595	-0.344808	0	0.021971	0.541128	0	0.381354	0.196317	0
Stat6	protein_coding	0	0.791824	-0.0439329	0	0.131388	-0.31156	0	0.00956322	0.541049	0	0.233349	0.229489	0
Mtpn	protein_coding	0	0.578417	-0.0855365	0	0.0586262	-0.365953	0	0.00553139	0.54093	0	0.362334	0.174982	0
Fbxl6	protein_coding	0	0.816609	-0.0302833	0	0.172896	-0.219725	0	0.00155835	0.54091	0	0.0761138	0.321178	0
Fstl1	protein_coding	0	0.630406	-0.0937728	0	0.211504	-0.29888	0	0.0236788	0.54091	0	0.291095	0.242035	0
Eno2	protein_coding	0	0.431787	-0.133697	0	0.036421	-0.450163	0	0.0105404	0.540811	0	0.65739	0.0906502	0
Prpsap2	protein_coding	0	0.805413	-0.0384107	0	0.370455	-0.170167	0	0.00619838	0.540771	0	0.0569233	0.370611	0
Zfp36	protein_coding	0	0.525219	-0.136012	0	0.333267	-0.251776	0	0.0372183	0.540722	0	0.271981	0.288949	0
Fam60a	protein_coding	0	0.756977	-0.0481347	0	0.0714786	-0.351967	0	0.00609708	0.540543	0	0.310664	0.188578	0
Crtap	protein_coding	0	0.528035	-0.110547	0	0.194112	-0.279081	0	0.0129218	0.540444	0	0.22091	0.261362	0
Mogs	protein_coding	0	0.742777	-0.0577385	0	0.152396	-0.311376	0	0.0135506	0.540384	0	0.259012	0.229009	0
Alg8	protein_coding	0	0.884432	-0.0193239	0	0.0116316	-0.438364	0	0.00184307	0.540146	0	0.491541	0.101785	0
Bora	protein_coding	0	0.751044	-0.0426737	0	0.0423418	-0.346538	0	0.00202096	0.539988	0	0.252723	0.193456	0
Serping1	protein_coding	1	0.552993	-0.118752	0	0.273388	-0.267507	0	0.0272443	0.539749	0	0.307926	0.27225	0
Eps8	protein_coding	0	0.552361	-0.114904	0	0.111961	-0.381194	0	0.0228292	0.53963	0	0.514616	0.15844	0
Elmo3	protein_coding	0	0.547595	-0.121206	0	0.0532163	-0.490535	0	0.0282335	0.539581	0	0.834872	0.0490452	0
Pepd	protein_coding	0	0.929474	-0.0155929	0	0.041408	-0.456714	0	0.0139027	0.539452	0	0.657473	0.0827298	0
Mmgt2	protein_coding	0	0.791748	-0.0297383	0	0.0106099	-0.376684	0	0.000403308	0.539233	0	0.228531	0.162545	0
Supt20	protein_coding	0	0.739844	-0.0465351	0	0.0350492	-0.376337	0	0.00287645	0.538588	0	0.341095	0.162249	0
Tmppe	protein_coding	0	0.539607	-0.0883314	0	0.0413264	-0.371794	0	0.00347095	0.538508	0	0.369318	0.166715	0
Hn1l	protein_coding	0	0.863129	-0.0265342	0	0.10355	-0.312461	0	0.00584866	0.538469	0	0.230115	0.226003	0
Arhgdia	protein_coding	0	0.329369	-0.13219	0	0.136193	-0.247714	0	0.00202168	0.538459	0	0.111941	0.290743	0
Cables2	protein_coding	0	0.584266	0.0714606	0	0.117904	-0.253178	0	0.0015812	0.538429	0	0.0557829	0.28526	0
Fam117b	protein_coding	0	0.214028	0.251737	0	0.14267	-0.361324	0	0.0273349	0.538041	0	0.414101	0.176719	0
Mfap2	protein_coding	0	0.99726	-0.000647916	0	0.270069	-0.25489	0	0.0207462	0.538032	0	0.197271	0.283139	0
Rab29	protein_coding	0	0.61263	0.0669916	0	0.105051	-0.26662	0	0.00179054	0.537873	0	0.0944988	0.271246	0
Arap1	protein_coding	0	0.558946	-0.118967	0	0.198897	-0.32092	0	0.0302317	0.537614	0	0.360667	0.216697	0
Pcnxl3	protein_coding	0	0.497008	-0.10122	0	0.0591419	-0.352864	0	0.00451903	0.537545	0	0.329995	0.184674	0
Itpk1	protein_coding	0	0.859342	-0.0314167	0	0.22211	-0.266097	0	0.0147245	0.537425	0	0.204734	0.27133	0
Btbd19	protein_coding	0	0.566839	-0.0683321	0	0.10278	-0.241915	0	0.00071571	0.536908	0	0.0732398	0.294994	0
Stk32c	protein_coding	0	0.536814	-0.0779742	0	0.0673247	-0.2893	0	0.0011988	0.536699	0	0.119632	0.247405	0
Erp29	protein_coding	0	0.685365	-0.0597145	0	0.188252	-0.238725	0	0.0043462	0.536381	0	0.120323	0.297649	0
Atp13a1	protein_coding	0	0.659967	-0.0575553	0	0.105851	-0.263186	0	0.00168238	0.536162	0	0.106289	0.272979	0
Cercam	protein_coding	0	0.675557	-0.0628786	0	0.0206588	-0.447721	0	0.00502234	0.535973	0	0.573313	0.0882502	0
Ints7	protein_coding	0	0.626047	-0.0510494	0	0.00728034	-0.370407	0	0.000199569	0.535615	0	0.233659	0.165211	0
Rad9a	protein_coding	0	0.610195	-0.0980577	0	0.111789	-0.379808	0	0.0232437	0.535565	0	0.466485	0.155749	0
Alox12	protein_coding	0	0.0523933	0.41096	0	0.506419	-0.163148	0	0.0306242	0.534918	0	0.0819462	0.371771	0
Adam19	protein_coding	0	0.332426	-0.192103	0	0.373142	-0.212785	0	0.026212	0.534719	0	0.219127	0.321928	0
Nbl1	protein_coding	1	0.377314	-0.183623	0	0.568536	-0.142428	0	0.0335671	0.534609	0	0.163004	0.392186	0
S100a13	protein_coding	0	0.620428	-0.082967	0	0.327295	-0.199913	0	0.0106212	0.53451	0	0.121242	0.334603	0
Fgfbp3	protein_coding	0	0.221869	0.271653	0	0.282572	-0.287385	0	0.0439362	0.534091	0	0.277258	0.246712	0
Wdhd1	protein_coding	0	0.774058	0.0330459	0	0.0120896	-0.376894	0	0.000548937	0.534082	0	0.27471	0.157186	0
Anpep	protein_coding	0	0.559875	-0.0985581	0	0.468757	-0.148235	0	0.0112134	0.534072	0	0.0688226	0.38584	0
Papss1	protein_coding	0	0.363935	-0.133094	0	0.0723685	-0.327667	0	0.00406623	0.533972	0	0.276955	0.206306	0
Kcnk6	protein_coding	0	0.590414	-0.0943118	0	0.270377	-0.235876	0	0.0140199	0.533932	0	0.167114	0.298048	0
Stk38	protein_coding	0	0.634445	0.0647863	0	0.0322185	-0.371915	0	0.00244337	0.533663	0	0.284781	0.161746	0
Tor1a	protein_coding	0	0.720576	-0.0544867	0	0.0537924	-0.370816	0	0.00574587	0.533623	0	0.388921	0.162803	0
Tcn2	protein_coding	0	0.854802	0.0330882	0	0.111967	-0.357807	0	0.0171989	0.533484	0	0.400863	0.175684	0
Rogdi	protein_coding	0	0.315814	-0.137356	0	0.0483798	-0.338316	0	0.00236484	0.533414	0	0.2813	0.195096	0
Rgs11	protein_coding	0	0.899851	0.018449	0	0.0602549	-0.347267	0	0.00441343	0.533234	0	0.281712	0.185968	0
Slc35b4	protein_coding	0	0.847213	-0.0271897	0	0.0248728	-0.406717	0	0.00330788	0.533234	0	0.450613	0.12651	0
Tacc3	protein_coding	0	0.585815	-0.0889896	0	0.0565178	-0.391906	0	0.0091337	0.533165	0	0.470487	0.141263	0
Lrrk1	protein_coding	0	0.512518	-0.100995	0	0.0253466	-0.440704	0	0.00615832	0.532945	0	0.615108	0.092248	0
Stt3a	protein_coding	0	0.2619	-0.162525	0	0.0790962	-0.314189	0	0.00362262	0.532935	0	0.274095	0.218744	0
Ltb4r1	protein_coding	1	0.145457	0.255609	0	0.417591	-0.168822	0	0.0126538	0.532187	0	0.0678631	0.363362	0
Tnk1	protein_coding	0	0.896978	-0.0234149	0	0.0331343	-0.491993	0	0.0175366	0.531848	0	0.836029	0.0398543	0
Arpc4	protein_coding	0	0.3678	-0.117773	0	0.0397543	-0.338772	0	0.00168557	0.531818	0	0.25108	0.193053	0
Stard5	protein_coding	0	0.988301	0.00321363	0	0.0900961	-0.463826	0	0.0451287	0.531758	0	0.791215	0.0679278	0
Bri3bp	protein_coding	0	0.88446	-0.0207926	0	0.0555308	-0.346039	0	0.00376935	0.531619	0	0.271117	0.185587	0
2200002J24Rik	protein_coding	0	0.920096	-0.0180582	0	0.0182887	-0.549639	0	0.0171546	0.531579	0	0.921449	-0.0180582	0
Ifit1bl1	protein_coding	0	0.550465	-0.128574	0	0.106115	-0.432024	0	0.0417603	0.53051	0	0.68329	0.0984869	0
Clec14a	protein_coding	1	0.484698	0.115526	0	0.608812	-0.101892	0	0.010076	0.530311	0	0.0545274	0.428421	0
Lss	protein_coding	0	0.903746	0.0224601	0	0.0469065	-0.467988	0	0.0207364	0.530071	0	0.771632	0.0620803	0
Ccnb1	protein_coding	0	0.830137	-0.0428268	0	0.283876	-0.26185	0	0.0300401	0.529801	0	0.263009	0.267955	0
E2f1	protein_coding	0	0.533605	-0.0972642	0	0.0842919	-0.336284	0	0.00706991	0.529551	0	0.330016	0.193267	0
Mcm9	protein_coding	0	0.572053	-0.0738396	0	0.0407509	-0.338703	0	0.00183045	0.529481	0	0.228046	0.190779	0
Plat	protein_coding	1	0.304934	-0.190754	0	0.875243	-0.0348134	0	0.0196417	0.529081	0	0.0970298	0.494272	0
Aco1	protein_coding	0	0.584636	-0.121756	0	0.0669931	-0.511615	0	0.0490561	0.529031	0	0.94151	0.0174231	0
Ccdc80	protein_coding	1	0.38265	-0.170782	0	0.0184334	-0.59098	1	0.0262058	0.528931	0	0.774309	-0.06205	0
Rabgap1l	protein_coding	0	0.71546	-0.0716896	0	0.0490354	-0.48953	0	0.0279906	0.528871	0	0.862397	0.039349	0
H3f3b	protein_coding	0	0.248303	-0.201633	0	0.205363	-0.267995	0	0.0135206	0.528661	0	0.291465	0.260664	0
Kctd13	protein_coding	0	0.621782	-0.0637574	0	0.120193	-0.249076	0	0.00170446	0.528541	0	0.0887851	0.279471	0
Wfdc15b	protein_coding	1	0.649753	-0.100634	0	0.0266235	-0.628954	1	0.0485173	0.528321	0	0.657886	-0.100634	0
Jmjd8	protein_coding	0	0.896817	0.0134837	0	0.0130303	-0.336424	0	0.000218739	0.528281	0	0.116069	0.191866	0
Tspan4	protein_coding	1	0.974183	0.00624775	0	0.000344072	-0.982645	1	0.025841	0.528251	0	0.0595143	-0.454397	0
Aicda	protein_coding	0	0.80267	0.0547374	0	0.266148	-0.298375	0	0.0465645	0.528171	0	0.353427	0.229797	0
Rps6	protein_coding	0	0.65945	-0.0604274	0	0.115193	-0.268283	0	0.00281781	0.527841	0	0.152834	0.259556	0
Gja1	protein_coding	0	0.690292	-0.0712499	0	0.0186688	-0.54295	0	0.0170653	0.527541	0	0.936958	-0.0154063	0
Rap1b	protein_coding	0	0.476295	-0.136945	0	0.14967	-0.341002	0	0.0247501	0.527321	0	0.422853	0.186323	0
Cdca8	protein_coding	0	0.904695	-0.0186149	0	0.0911887	-0.328395	0	0.00729068	0.52694	0	0.284609	0.198557	0
Zdhhc24	protein_coding	0	0.854118	-0.0258334	0	0.0326711	-0.383304	0	0.00351229	0.52679	0	0.387515	0.143485	0
Adra2a	protein_coding	0	0.41337	-0.118534	0	0.153328	-0.25411	0	0.00425142	0.525688	0	0.124126	0.271581	0
Rbpms	protein_coding	0	0.487691	-0.113884	0	0.133241	-0.304088	0	0.0101678	0.525688	0	0.303583	0.221605	0
A4galt	protein_coding	0	0.949643	0.0115672	0	0.153368	-0.323913	0	0.020157	0.525638	0	0.336332	0.201734	0
Gjb3	protein_coding	1	0.939209	0.0138838	0	0.624406	-0.107993	0	0.0197175	0.524535	0	0.0919505	0.416537	0
Xlr4c	protein_coding	0	0.96868	0.00544311	0	0.0450296	-0.35238	0	0.00327557	0.524385	0	0.299323	0.172001	0
Ywhab	protein_coding	0	0.428287	-0.147923	0	0.100012	-0.380523	0	0.0218151	0.523873	0	0.502687	0.143341	0
Mdc1	protein_coding	0	0.434726	-0.115457	0	0.0351316	-0.394324	0	0.0050854	0.523632	0	0.470509	0.129309	0
Spata13	protein_coding	0	0.517671	-0.113901	0	0.167717	-0.298703	0	0.0160144	0.523582	0	0.311478	0.22488	0
Fchsd1	protein_coding	0	0.961803	-0.00660678	0	0.161752	-0.23874	0	0.00322058	0.523281	0	0.11822	0.284538	0
Gm10384	protein_coding	0	0.829027	-0.0356457	0	0.0174808	-0.507831	0	0.0112459	0.52313	0	0.930106	0.0152977	0
Lrp10	protein_coding	0	0.531661	-0.0735815	0	0.0300248	-0.32518	0	0.00079488	0.5231	0	0.177355	0.197928	0
Fcgr1	protein_coding	0	0.841821	0.0345679	0	0.200777	-0.272932	0	0.0151375	0.522638	0	0.217967	0.249712	0
Itgb4	protein_coding	0	0.248127	-0.128005	0	0.120491	-0.210601	0	0.000406858	0.522056	0	0.0536881	0.311457	0
Fut4	protein_coding	0	0.614963	-0.0811055	0	0.0870637	-0.34432	0	0.00967282	0.522036	0	0.320829	0.177714	0
Atp6v0e	protein_coding	0	0.594434	-0.0826294	0	0.0732381	-0.34804	0	0.00750582	0.522036	0	0.370252	0.173997	0
Icos	protein_coding	0	0.617277	-0.0844715	0	0.102272	-0.343606	0	0.0129954	0.521925	0	0.349847	0.178313	0
Prkci	protein_coding	0	0.458324	-0.139334	0	0.0684697	-0.427725	0	0.0231483	0.521694	0	0.658867	0.0939658	0
Sipa1l1	protein_coding	0	0.561068	-0.0810276	0	0.0163172	-0.432567	0	0.00346468	0.521674	0	0.585377	0.0891049	0
Ticam1	protein_coding	0	0.604686	-0.100657	0	0.100899	-0.39685	0	0.0281082	0.521604	0	0.563684	0.124752	0
Lair1	protein_coding	0	0.949908	0.00726728	0	0.02038	-0.346162	0	0.000725624	0.521594	0	0.21797	0.175442	0
Tbxas1	protein_coding	0	0.935138	0.015312	0	0.390132	-0.196988	0	0.0241556	0.521573	0	0.162608	0.32458	0
Prrx2	protein_coding	0	0.753154	0.0582888	0	0.46682	-0.163711	0	0.0222155	0.521483	0	0.0811604	0.357766	0
Gsg2	protein_coding	0	0.807665	0.037818	0	0.0752397	-0.34678	0	0.00777385	0.521312	0	0.323133	0.174534	0
Mob3c	protein_coding	0	0.87658	0.0211101	0	0.0439874	-0.347505	0	0.00295165	0.521252	0	0.248238	0.173741	0
Dpy19l1	protein_coding	0	0.68584	-0.0639369	0	0.0402332	-0.41161	0	0.00867004	0.521011	0	0.556888	0.109401	0
Grina	protein_coding	0	0.933598	-0.0119763	0	0.265559	-0.196194	0	0.00454833	0.52091	0	0.0918334	0.324707	0
Zfp395	protein_coding	0	0.334557	-0.152455	0	0.176051	-0.261006	0	0.00815388	0.520749	0	0.194585	0.259749	0
Phf11c	protein_coding	0	0.791067	0.0419438	0	0.0609293	-0.37383	0	0.00886377	0.520739	0	0.397804	0.146903	0
Dnmt1	protein_coding	0	0.647877	-0.0686604	0	0.0486316	-0.374606	0	0.00618164	0.520679	0	0.387821	0.146069	0
Calhm2	protein_coding	0	0.838819	-0.0346316	0	0.215009	-0.259637	0	0.013989	0.520568	0	0.200665	0.260929	0
Paox	protein_coding	0	0.772427	-0.0540687	0	0.106927	-0.375396	0	0.0235251	0.520478	0	0.513801	0.14509	0
Arfgap3	protein_coding	0	0.407513	-0.111902	0	0.0973247	-0.277457	0	0.00268265	0.520156	0	0.207292	0.242694	0
Fstl3	protein_coding	0	0.979076	0.00483933	0	0.215987	-0.280517	0	0.0220597	0.519804	0	0.291988	0.239288	0
Lpp	protein_coding	0	0.619168	0.0724351	0	0.121573	-0.279748	0	0.00501552	0.519552	0	0.189862	0.239813	0
Fibin	protein_coding	0	0.772574	0.0467704	0	0.0748913	-0.361585	0	0.0103799	0.51927	0	0.363961	0.157678	0
Reep4	protein_coding	0	0.365638	-0.184907	0	0.15488	-0.356343	0	0.0354555	0.519039	0	0.502314	0.162687	0
Vps16	protein_coding	0	0.478072	-0.0903498	0	0.0302458	-0.351039	0	0.00172823	0.518374	0	0.313497	0.167332	0
Slc15a3	protein_coding	0	0.968644	0.00616156	0	0.542045	-0.115952	0	0.00861133	0.518314	0	0.0502533	0.402362	0
Gm2174	protein_coding	0	0.219476	0.25411	0	0.709694	-0.0914899	0	0.0364644	0.517971	0	0.0629716	0.426479	0
E330009J07Rik	protein_coding	0	0.563737	-0.0932217	0	0.0335976	-0.436369	0	0.0102685	0.517417	0	0.666887	0.0810532	0
Yipf1	protein_coding	0	0.938871	0.00937584	0	0.028011	-0.344351	0	0.00130733	0.517074	0	0.233463	0.172718	0
Tlr5	protein_coding	0	0.797941	-0.0441293	0	0.0669268	-0.397142	0	0.0156937	0.51662	0	0.52347	0.119476	0
Mfsd12	protein_coding	0	0.454331	-0.120338	0	0.0507909	-0.394934	0	0.00993875	0.51657	0	0.521937	0.121639	0
Ccndbp1	protein_coding	0	0.64455	-0.0645644	0	0.146445	-0.251197	0	0.00390911	0.516267	0	0.207245	0.265065	0
Taldo1	protein_coding	0	0.870362	-0.0303201	0	0.20041	-0.292981	0	0.0238944	0.516025	0	0.273304	0.223039	0
Rfc5	protein_coding	0	0.452549	-0.111065	0	0.0499047	-0.364584	0	0.00573588	0.515339	0	0.44392	0.150755	0
Endou	protein_coding	0	0.257306	-0.175356	0	0.363063	-0.169083	0	0.00744646	0.514986	0	0.124816	0.345907	0
Sptlc2	protein_coding	0	0.411802	-0.101703	0	0.240967	-0.176984	0	0.00143501	0.514319	0	0.0893885	0.337334	0
Prpsap1	protein_coding	0	0.946669	0.0085586	0	0.236322	-0.18605	0	0.00201787	0.514148	0	0.054482	0.328101	0
Tlr6	protein_coding	0	0.777603	0.0372979	0	0.134701	-0.244892	0	0.00260087	0.514087	0	0.116548	0.269189	0
Mrgpre	protein_coding	0	0.787346	0.037087	0	0.085761	-0.295528	0	0.00358282	0.513885	0	0.189507	0.218347	0
Mon1b	protein_coding	0	0.969467	-0.00494103	0	0.0584885	-0.308218	0	0.00219978	0.513551	0	0.202294	0.20533	0
Slc25a17	protein_coding	0	0.144564	-0.180562	0	0.0630002	-0.282476	0	0.00124266	0.512894	0	0.244624	0.230412	0
Arl10	protein_coding	0	0.560586	0.0654758	0	0.052106	-0.275313	0	0.000633022	0.512793	0	0.0662064	0.237478	0
Haus5	protein_coding	0	0.827395	-0.0269134	0	0.110036	-0.245629	0	0.00152699	0.51252	0	0.0913319	0.266888	0
Cdc7	protein_coding	0	0.614107	-0.0767595	0	0.0840275	-0.328486	0	0.0075019	0.512298	0	0.326387	0.18381	0
Ikbkb	protein_coding	0	0.502944	-0.101984	0	0.0783158	-0.33442	0	0.00739074	0.512247	0	0.3287	0.177829	0
Ap3m2	protein_coding	0	0.986045	0.00279612	0	0.0776219	-0.354033	0	0.0105537	0.512197	0	0.388579	0.158156	0
Rpl10-ps3	protein_coding	0	0.794401	-0.0319771	0	0.143071	-0.222598	0	0.0014577	0.512136	0	0.0956917	0.289539	0
D10Wsu102e	protein_coding	0	0.563704	-0.0825591	0	0.0299541	-0.395739	0	0.00481817	0.512095	0	0.509548	0.116351	0
Cdk9	protein_coding	0	0.493162	-0.0911456	0	0.120614	-0.25532	0	0.00273961	0.512075	0	0.154572	0.256757	0
Bbs12	protein_coding	0	0.824843	0.0343989	0	0.180132	-0.256976	0	0.00879295	0.511873	0	0.14966	0.254896	0
Arpc2	protein_coding	0	0.372769	-0.122055	0	0.0702927	-0.308636	0	0.003358	0.511691	0	0.25384	0.203063	0
Ppp1r15b	protein_coding	0	0.526385	-0.113387	0	0.067267	-0.410131	0	0.020047	0.511428	0	0.619156	0.1013	0
Atp1b3	protein_coding	0	0.76967	-0.036082	0	0.184117	-0.201752	0	0.00153233	0.511255	0	0.0844375	0.309502	0
Rdh10	protein_coding	0	0.495891	-0.0992441	0	0.0283526	-0.407191	0	0.00557868	0.510577	0	0.571542	0.103383	0
Rfwd3	protein_coding	0	0.744264	-0.0483481	0	0.0530714	-0.362082	0	0.00649347	0.510334	0	0.388866	0.148257	0
Fbxo4	protein_coding	0	0.71039	-0.061386	0	0.260413	-0.227787	0	0.0131475	0.510121	0	0.158574	0.282333	0
Dclk1	protein_coding	0	0.490802	-0.0832834	0	0.00746205	-0.424583	0	0.00127466	0.509726	0	0.542421	0.0851391	0
Cers2	protein_coding	0	0.707962	-0.059298	0	0.157644	-0.276335	0	0.0101122	0.509655	0	0.23453	0.233324	0
Pddc1	protein_coding	0	0.960101	-0.00771013	0	0.151594	-0.273683	0	0.00860517	0.509625	0	0.205144	0.235948	0
Usp35	protein_coding	0	0.589719	-0.0791137	0	0.283886	-0.191864	0	0.00607803	0.508855	0	0.0846025	0.316991	0
Tyk2	protein_coding	0	0.685021	-0.0593326	0	0.133386	-0.271996	0	0.00602719	0.508723	0	0.182759	0.236731	0
Adrbk1	protein_coding	0	0.794517	-0.0432207	0	0.17719	-0.276295	0	0.0137502	0.508692	0	0.217295	0.232403	0
Sft2d2	protein_coding	0	0.775857	-0.0383885	0	0.0350173	-0.362265	0	0.00333633	0.508611	0	0.371708	0.146342	0
Lrp1	protein_coding	0	0.615663	-0.101203	0	0.113834	-0.395714	0	0.0377318	0.508591	0	0.637142	0.112887	0
Plpp6	protein_coding	0	0.857948	-0.0295733	0	0.0787942	-0.364145	0	0.0134562	0.50853	0	0.418447	0.144386	0
Atp8b1	protein_coding	0	0.385354	-0.131174	0	0.304174	-0.188199	0	0.00727394	0.507739	0	0.131724	0.319537	0
Kif20a	protein_coding	0	0.463863	-0.106198	0	0.0358402	-0.385471	0	0.00555916	0.507719	0	0.508609	0.122249	0
Icam2	protein_coding	0	0.891329	0.0274938	0	0.897273	-0.0313828	0	0.0384633	0.50713	0	0.0565074	0.475739	0
Plek2	protein_coding	0	0.963519	-0.00649953	0	0.0317587	-0.390151	0	0.00510213	0.506957	0	0.492418	0.116804	0
Adora2a	protein_coding	0	0.670338	-0.0805852	0	0.520524	-0.147306	0	0.0285334	0.506846	0	0.137847	0.359532	0
Ppt1	protein_coding	0	0.32646	-0.110922	0	0.0178054	-0.342781	0	0.000694302	0.506368	0	0.254001	0.163589	0
Slc2a3	protein_coding	0	0.77383	-0.0441308	0	0.111014	-0.304594	0	0.00871363	0.506328	0	0.327563	0.201734	0
Phf1	protein_coding	0	0.628021	-0.0804845	0	0.320608	-0.201074	0	0.0140578	0.506277	0	0.138686	0.3052	0
Zc3h12a	protein_coding	0	0.41276	-0.15631	0	0.0613136	-0.446588	0	0.0290899	0.505942	0	0.780903	0.0593553	0
Aoah	protein_coding	0	0.862889	0.0347651	0	0.254167	-0.281507	0	0.0388903	0.50582	0	0.319552	0.224312	0
Ndst2	protein_coding	0	0.561243	-0.0813176	0	0.0275821	-0.393821	0	0.00455144	0.505119	0	0.530906	0.111298	0
S1pr3	protein_coding	0	0.463466	-0.146381	0	0.224568	-0.296203	0	0.0366709	0.505088	0	0.347794	0.208879	0
Prr3	protein_coding	0	0.521874	-0.0855763	0	0.031145	-0.366487	0	0.00318573	0.505037	0	0.355791	0.138552	0
Trim21	protein_coding	0	0.903416	-0.0218366	0	0.0574563	-0.431544	0	0.0226526	0.505007	0	0.702595	0.0734638	0
Fen1	protein_coding	0	0.501425	-0.101733	0	0.0478458	-0.377422	0	0.00781277	0.504966	0	0.480525	0.127541	0
Cyb561d2	protein_coding	0	0.803142	-0.0388612	0	0.165971	-0.266781	0	0.00980664	0.504803	0	0.193376	0.238016	0
Tmc5	protein_coding	0	0.54148	-0.126018	0	0.0493423	-0.511493	0	0.0431083	0.504712	0	0.974549	-0.00678506	0
Slc10a3	protein_coding	0	0.834371	0.0261343	0	0.0830887	-0.271313	0	0.00194824	0.504427	0	0.102856	0.233115	0
Rps12	protein_coding	0	0.850606	-0.0325451	0	0.0370913	-0.458812	0	0.0183957	0.503756	0	0.81847	0.0449536	0
Gm13212	protein_coding	0	0.766287	-0.0587359	0	0.234064	-0.288606	0	0.0364946	0.503155	0	0.382971	0.214548	0
Gak	protein_coding	0	0.433406	-0.105979	0	0.0186044	-0.408761	0	0.00354179	0.503125	0	0.581831	0.0943577	0
Cep250	protein_coding	0	0.824176	0.0301524	0	0.0418047	-0.350806	0	0.00382251	0.503023	0	0.323597	0.152209	0
Trim25	protein_coding	0	0.979351	0.0039188	0	0.344153	-0.174717	0	0.00829843	0.503003	0	0.0849487	0.328285	0
Mvd	protein_coding	0	0.676419	0.062025	0	0.0780051	-0.327931	0	0.00729111	0.502758	0	0.296922	0.174828	0
Clec4a2	protein_coding	0	0.900642	0.0221192	0	0.354721	-0.200052	0	0.0214292	0.502422	0	0.168946	0.302372	0
Panx1	protein_coding	0	0.786915	0.0387452	0	0.307083	-0.178922	0	0.00577476	0.502168	0	0.058811	0.323243	0
Vps33b	protein_coding	0	0.474923	-0.0666676	0	0.00621536	-0.336475	0	0.000110274	0.501821	0	0.17453	0.165352	0
Rpl32	protein_coding	0	0.88353	-0.0194716	0	0.0608634	-0.314101	0	0.00333699	0.50177	0	0.230056	0.187666	0
Klhl36	protein_coding	0	0.596621	-0.081739	0	0.0954698	-0.320641	0	0.00943861	0.50175	0	0.337294	0.181115	0
Nans	protein_coding	0	0.706162	-0.0514335	0	0.116364	-0.266167	0	0.00404198	0.501465	0	0.15078	0.235298	0
Prkab1	protein_coding	0	0.712758	-0.0482809	0	0.0341596	-0.354	0	0.00299023	0.501383	0	0.355599	0.147385	0
Scml4	protein_coding	0	0.682661	-0.0697577	0	0.0488741	-0.424874	0	0.0174721	0.50124	0	0.686579	0.0763675	0
Tbc1d1	protein_coding	0	0.958572	0.00659246	0	0.016628	-0.394265	0	0.00234536	0.501159	0	0.423654	0.106898	0
Fam149a	protein_coding	0	0.664413	-0.0663549	0	0.0147658	-0.483755	0	0.00900822	0.501077	0	0.915874	0.0173233	0
Rpe	protein_coding	0	0.797525	-0.0454657	0	0.0572818	-0.425046	0	0.0217415	0.500884	0	0.691509	0.0758338	0
Dcaf15	protein_coding	0	0.478871	-0.095919	0	0.0820255	-0.293449	0	0.00375884	0.500527	0	0.251468	0.207081	0
Hsd3b7	protein_coding	0	0.985257	0.0034871	0	0.506297	-0.152143	0	0.0301872	0.50016	0	0.134437	0.348017	0
Ak4	protein_coding	0	0.970036	-0.00714748	0	0.176141	0.317837	0	0.0305274	-0.503548	0	0.369414	-0.185712	0
6430571L13Rik	protein_coding	0	0.667529	-0.0832773	0	0.846018	0.0453871	0	0.0318755	-0.507421	0	0.0544261	-0.462034	0
Nt5c1a	protein_coding	0	0.187833	-0.255613	0	0.705042	0.0870011	0	0.0286	-0.509609	0	0.0528204	-0.4226	0
Cxcl14	protein_coding	1	0.601848	-0.114644	0	0.251185	0.308396	0	0.04972	-0.520387	0	0.452336	-0.211989	0
Ush1g	protein_coding	0	0.117217	-0.349333	0	0.19924	0.34227	0	0.0437881	-0.529652	0	0.401226	-0.187379	0
Gm10020	protein_coding	0	0.721912	-0.0776956	0	0.0553971	0.527591	0	0.0375204	-0.55226	0	0.91469	-0.0246736	0
Slc38a3	protein_coding	0	0.977201	-0.00497722	0	0.200948	0.274399	0	0.0111435	-0.553073	0	0.140098	-0.278675	0
Tmem82	protein_coding	1	0.101747	-0.38532	0	0.0203546	0.68234	1	0.0430904	-0.559764	0	0.641243	0.12258	0
P2ry1	protein_coding	1	0.569747	-0.113025	0	0.397986	0.203928	0	0.0167715	-0.587249	1	0.122107	-0.38332	0
Angpt1	protein_coding	1	0.171622	-0.281379	0	0.362674	0.223398	0	0.0156391	-0.603819	1	0.0924754	-0.38042	0
Foxo6	protein_coding	1	0.277753	-0.2472	0	0.918293	0.0278193	0	0.0276658	-0.606136	1	0.0514401	-0.57832	0
Lrtm1	protein_coding	1	0.971562	-0.00469639	0	0.01276	0.42796	0	0.000365536	-0.637403	1	0.230061	-0.209448	0
Mafa	protein_coding	1	0.632571	-0.0891077	0	0.102576	0.378578	0	0.00464467	-0.671641	1	0.24968	-0.29306	0
Frzb	protein_coding	1	0.591036	-0.129409	0	0.443005	0.223929	0	0.00548504	-0.847549	1	0.0635925	-0.623625	0
Mettl21e	protein_coding	1	0.560282	0.162803	0	0.272762	0.374144	0	0.0117911	-0.876	1	0.181623	-0.501861	0
Alpl	protein_coding	1	0.161723	-0.40468	0	0.202528	0.443246	0	0.0124575	-0.880567	1	0.203174	-0.437322	0
Ppargc1a	protein_coding	1	0.085514	-0.721599	0	0.089736	0.859047	0	0.00840491	-1.34291	1	0.266781	-0.483862	0
