# Supplementary material for: The myokine Fibcd1 is an endogenous determinant of myofiber size and mitigates cancer-induced myofiber atrophy
Source: Nat Commun. 2022 May 2;13:2370. doi: 10.1038/s41467-022-30120-1 (PMC9061726; doi:10.1038/s41467-022-30120-1)
Supplement: Supplementary file 7 — Supplementary Data 3 [file 41467_2022_30120_MOESM7_ESM.xlsx]

## Sheet: Sheet1
The qPCR oligos used are the following:
Gene	Forward sequence	Reverse Sequence	Species
Fibcd1	CTGTGACATGCGCACTGATB	TCGTATGCTGCTTGTGTGGT	Mus musculus
Wnt9a	CGGGGACAACCTCAAGTACA	ATCACCTTCACACCCACGAG	Mus musculus
Tgfbi	ACCATGGACCGGATGTTGAC	GGCCACCAGCATGCTAAAAC	Mus musculus
Bmp1	CCCGTTTGTGATTGGAGGGA	GCAGGGTCGGTAGGTGAAT	Mus musculus
Sparc	ACCTGGACTACATCGGACCA	CCAGGCGCTTCTCATTCTCA	Mus musculus
Ppia	GGCCGATGACGAGCCC	TGTCTTTGGAACTTTGTCTGCAA	Mus musculus
Itga2b	GGTAGGAGGCTGCTTCTTGG	TATCGCTTGTCTCCGCGAAA	Mus musculus
