# Supplementary material for: The myokine Fibcd1 is an endogenous determinant of myofiber size and mitigates cancer-induced myofiber atrophy
Source: Nat Commun. 2022 May 2;13:2370. doi: 10.1038/s41467-022-30120-1 (PMC9061726; doi:10.1038/s41467-022-30120-1)
Supplement: Supplementary file 8 — Supplementary Data 4 [file 41467_2022_30120_MOESM8_ESM.xlsx]

## Sheet: Sheet1
GENES COMMONLY REGULATED (LOG2R>1 AND P<0.05) IN THE DIAPHRAGM, TIBIALIS ANTERIOR, AND SOLEUS MUSCLES OF MICE WITH CACHECTIC VERSUS NON-CACHECTIC MELANOMAS.
	Changes in the diaphragm muscle of mice with cachectic versus non-cachectic melanoma
				Changes in the tibialis anterior muscle of mice with cachectic versus non-cachectic melanoma
							Changes in the soleus muscle of mice with cachectic versus non-cachectic melanoma
Symbol	p-value(Dia_CACMEL- vs. Dia_NONCACMEL-)	log2R(Dia_CACMEL- vs. Dia_NONCACMEL-)		p-value(TA_CACMEL vs. TA_NONCACMEL)	log2R(TA_CACMEL vs. TA_NONCACMEL)		p-value(SOL_CACMEL vs. SOL_NONCACMEL)	log2R(SOL_CACMEL vs. SOL_NONCACMEL)
Serpina3n	6.26491e-08	4.37226		2.96071e-06	4.99516		0.000274967	3.71716
Mt2	1.95554e-08	4.22316		1.72729e-11	7.51528		1.52467e-06	4.75635
Hp	4.73908e-06	3.5649		0.00164897	3.18689		3.0153e-05	4.39195
Cxcl13	0.000161167	3.48074		0.00497439	3.45241		0.0220267	2.77739
Scgb3a1	9.29216e-12	3.37671		1.28927e-07	3.24813		9.50199e-07	2.95352
2310075C17Rik	2.22139e-05	3.00545		4.11691e-05	3.97546		4.08204e-05	3.97769
Ahcy	2.01148e-05	2.98464		0.00132733	2.96966		0.00195068	2.85537
Apod	5.94323e-11	2.85351		7.06965e-08	2.99724		0.000227187	1.88949
Tmem252	1.69337e-10	2.76763		1.55372e-08	3.2132		1.90567e-07	2.88225
Fkbp5	2.23643e-09	2.73885		1.9335e-07	3.13085		0.00121888	1.78276
Mt1	1.28845e-06	2.69396		3.49609e-10	5.24188		4.74211e-05	3.00473
Ccl8	9.66211e-05	2.60414		0.00122269	2.90107		0.0209259	2.01876
Socs3	1.43674e-11	2.45099		3.73838e-13	3.78056		1.4915e-08	2.62307
Lcn2	2.38149e-05	2.43061		4.67321e-07	4.15213		0.00171844	2.3813
Gm3608	0.00121715	2.36228		0.000421146	3.58084		0.000462451	3.55241
Cebpd	5.86087e-10	2.24945		2.02766e-09	2.9572		3.92121e-06	2.10337
Arrdc2	1.11214e-05	2.21093		0.000445215	2.34558		0.000612491	2.28136
Map3k6	4.94756e-08	2.19848		9.05824e-06	2.33458		0.000156569	1.93311
Pcna-ps2	0.000660503	2.17337		0.000447861	3.09507		6.17505e-05	3.60104
Ddit4	1.93304e-08	2.17025		2.11536e-07	2.69085		7.37078e-05	1.93736
Syt12	3.06041e-08	2.13156		0.00560886	1.30056		2.88969e-06	2.36468
Ifitm1	3.99572e-08	2.09436		1.43375e-05	2.14423		0.00340814	1.37263
Lbp	1.34276e-08	1.99066		2.70426e-08	2.66199		7.40415e-05	1.75013
Krt80	4.4022e-05	1.94509		0.0297693	1.33966		0.000469368	2.24002
Clca3a1	3.01555e-08	1.91042		2.93062e-07	2.37663		3.46265e-07	2.35796
C1s1	0.00143793	1.89823		0.000500014	2.88258		0.00902517	2.10479
Lrg1	9.68378e-08	1.89391		1.43369e-05	2.01526		6.07194e-07	2.39293
Cwc22	0.0131096	1.83192		0.000260368	3.85044		0.00147819	3.29671
Serpina3e-ps	6.56402e-05	1.82962		0.0146303	1.46374		0.00954651	1.55988
Ifi205	2.33944e-05	1.79559		5.78966e-05	2.32877		0.00456586	1.57532
Hsd11b1	1.93903e-05	1.78635		0.00476488	1.54082		0.000815782	1.85776
Gm11716	0.0429423	1.75556		0.0200927	2.79331		0.00153616	3.89683
Slc10a6	2.42281e-08	1.743		3.72836e-07	2.12416		8.77265e-06	1.79905
Cnksr1	5.31017e-07	1.72671		0.000157856	1.69128		0.00175753	1.36842
Csf2rb2	2.00573e-06	1.71361		0.00021375	1.75386		0.00675407	1.24212
Mndal	0.00384616	1.71038		0.0111766	2.04653		0.0139932	1.97828
Csf2rb	3.44339e-05	1.69502		0.000199325	2.05963		0.00746406	1.4316
Igfbp3	4.89702e-06	1.69116		3.85469e-05	2.05416		0.00141571	1.53815
Serpina3h	7.87182e-07	1.67438		8.16915e-07	2.30052		5.123e-07	2.35396
Atp9a	4.21878e-12	1.67296		4.128e-13	2.47364		2.46405e-08	1.68605
Cacng1	2.28853e-07	1.6568		0.00753968	1.06309		6.11583e-05	1.66946
Ppp1r3c	2.94815e-06	1.64921		4.41266e-09	3.0499		0.000324647	1.66628
Galnt15	8.13836e-08	1.63914		4.48959e-06	1.8515		0.000448541	1.35361
Il4ra	4.79718e-09	1.63812		1.04231e-08	2.1865		4.29723e-06	1.64945
Ldlrad3	5.60695e-10	1.62935		0.000135515	1.21411		8.90142e-13	2.77592
S100a8	0.00209291	1.62917		0.00923217	1.87179		0.0320232	1.5248
Gm13691	0.0100184	1.62056		0.00063313	3.03687		0.00029539	3.2403
Gm13698	0.0106773	1.61073		0.000957097	2.933		0.000298639	3.24751
1700011I03Rik	0.000408644	1.60423		0.0219495	1.37974		0.00207487	1.89444
Gm13697	0.0110434	1.60386		0.000769537	2.99502		0.000225343	3.32362
Gm13696	0.0120918	1.59348		0.000991491	2.94548		0.000376802	3.21016
Gm13694	0.0118256	1.59335		0.000846258	2.97941		0.00024426	3.31419
Gm13693	0.0132195	1.57396		0.000756505	3.02411		0.000344211	3.23814
Fam179a	2.61605e-09	1.56874		7.9313e-08	1.8779		1.02645e-05	1.46798
Tmem176a	7.69658e-07	1.55331		3.80569e-09	2.69494		0.000108538	1.59312
Myh8	0.0394104	1.54946		0.00825257	2.773		0.0059175	2.89802
Gm10031	0.00999152	1.54353		0.00601283	2.27611		0.00921483	2.1492
Junb	1.32362e-07	1.54103		8.14312e-08	2.16773		2.71106e-05	1.59824
Gpnmb	0.00130211	1.54052		0.00336535	1.91662		0.00509201	1.82397
Tmem176b	3.94381e-08	1.54045		1.89003e-12	3.02937		1.17763e-05	1.59504
B3gnt3	3.99744e-06	1.53423		3.52213e-08	2.65139		8.48302e-07	2.29086
S100a9	0.00384854	1.53303		0.0051979	2.03462		0.0347693	1.51124
Ackr1	1.62169e-10	1.5228		1.6638e-08	1.76035		1.06645e-06	1.45721
Plac8	0.00102624	1.50888		0.00148774	2.00277		0.0166156	1.47685
Acer2	3.79146e-08	1.48917		1.30992e-06	1.73799		1.17793e-06	1.74745
Glul	4.46729e-08	1.48667		3.31262e-07	1.86979		0.000222621	1.26667
Gm8615	0.0129559	1.47841		0.00366338	2.4071		0.00559489	2.28622
Grrp1	1.64998e-09	1.47685		1.55211e-12	2.574		4.86956e-09	1.95029
Kbtbd12	0.00367262	1.47339		1.32919e-05	3.21047		0.000106549	2.79831
Myc	6.32409e-07	1.46627		1.0039e-05	1.73987		0.000356088	1.35813
Lrrc30	5.74834e-07	1.45851		9.73988e-08	2.18077		5.6377e-06	1.78096
Plvap	1.30154e-06	1.45512		7.55522e-06	1.82031		0.000104013	1.53728
Osmr	1.21749e-10	1.42957		7.5109e-11	2.00067		1.27106e-06	1.3424
Sbno2	1.48073e-07	1.39116		1.39703e-07	1.91998		0.000464916	1.17641
Chil1	0.00533382	1.36704		0.00140864	2.18325		0.0005496	2.38393
Cbr2	8.60445e-05	1.36645		9.29815e-08	2.74139		3.33779e-05	2.00599
Timp4	1.19522e-05	1.36159		0.00369737	1.17552		0.00227909	1.24115
Slc3a2	4.49552e-10	1.35221		8.10317e-09	1.66847		3.7156e-06	1.25606
Fmo2	1.41031e-06	1.34655		2.46634e-07	2.01884		0.00218127	1.09548
Serpinb1a	9.51885e-07	1.33402		1.29739e-07	2.01905		0.000190346	1.32584
Tmem100	7.17467e-06	1.32924		4.56675e-11	3.04611		0.00355973	1.11869
8430408G22Rik	0.000470247	1.32418		2.99563e-05	2.2347		0.0292083	1.09423
Slc39a14	0.000566047	1.31889		0.00989303	1.32272		0.00179693	1.62614
Ace	1.60937e-07	1.30052		4.24212e-08	1.89877		0.000252963	1.16089
Rsph3a	0.000658575	1.28368		1.27464e-05	2.3532		0.00171723	1.6117
Rasd1	0.000107487	1.27469		0.00148613	1.40358		0.0115385	1.09497
Cdkn1a	0.000206641	1.26179		0.000105194	1.82725		0.000790769	1.55068
Sema6b	2.9583e-08	1.24183		3.34473e-07	1.53403		2.35178e-05	1.21743
St6galnac2	5.91021e-07	1.2415		2.22495e-08	1.98068		7.8335e-06	1.48972
Agt	0.00221232	1.21654		0.00085516	1.84099		0.0172503	1.27896
Cxcl14	1.25259e-05	1.21252		9.59489e-06	1.69566		0.0001873	1.38968
Cyb561	8.88632e-08	1.19765		3.54855e-06	1.37582		9.74507e-06	1.29916
Cd14	0.000908149	1.19636		0.000358846	1.78722		0.0163282	1.16078
Olfr1372-ps1	0.00251312	1.19507		0.00327189	1.59711		0.0145213	1.30943
Gm9755	0.0102058	1.19212		0.0017247	2.03501		0.000164978	2.50186
Ybx3	1.2356e-06	1.18729		2.57543e-07	1.76444		0.000165104	1.20882
Serpina3i	6.60221e-06	1.17796		0.000773669	1.15448		7.99498e-05	1.38457
Bcl3	1.00391e-05	1.17166		1.28196e-05	1.58947		0.00195023	1.07468
Zfp97	0.000693422	1.15688		0.000835488	1.56552		7.10782e-05	1.90655
Fbxo31	6.43147e-05	1.11644		2.91887e-06	1.8548		0.00384713	1.06882
C4b	0.00181792	1.11023		5.01865e-08	2.96718		0.000175963	1.8798
Ifitm2	4.70219e-08	1.0992		4.49423e-10	1.81536		3.63447e-05	1.0687
Fam107a	0.000740063	1.09799		0.01969	1.01354		0.011004	1.11068
Mylip	6.47534e-08	1.09341		4.96751e-08	1.52248		6.14408e-05	1.04056
Ly6c1	1.66953e-11	1.08902		1.17607e-13	1.74683		1.37096e-07	1.0647
Doc2b	0.00103948	1.08434		0.000132659	1.77397		0.00670364	1.21271
Hyi	0.000885431	1.07635		5.65145e-08	2.66629		1.39701e-06	2.29217
Stat3	2.30538e-10	1.07333		1.76799e-15	2.11856		1.18212e-07	1.15475
Apoe	0.00531331	1.06325		0.00105539	1.74584		0.0445013	1.03538
Itpa	0.000916033	1.04986		0.000177468	1.66029		0.000315858	1.58624
Des	1.61219e-06	1.04829		8.34585e-08	1.66237		9.07552e-08	1.65622
Pim1	0.000283682	1.04667		8.25063e-07	2.0741		0.00311598	1.14698
Ankrd10	3.32855e-06	1.0446		0.000114582	1.15161		0.000227407	1.09324
Gck	0.00639523	1.03457		0.000148279	2.05323		6.51574e-07	2.84327
Snhg3	4.61538e-06	1.03329		2.14088e-06	1.48291		6.13826e-07	1.58033
Lgals3	0.00581992	1.03219		0.000109963	2.06903		0.00147373	1.65925
Tmem173	4.46775e-05	1.01769		1.111e-07	1.93611		0.00189084	1.0284
Rpl30	6.99007e-06	1.00597		2.37137e-07	1.64837		5.38061e-05	1.21929
Chad	0.00337051	-1.09234		0.0188194	-1.18617		1.05058e-07	-3.02357
Grb14	1.59581e-06	-1.10725		3.63643e-06	-1.45859		2.15527e-05	-1.31424
Kera	0.0060037	-1.11828		0.00157998	-1.79217		7.62805e-08	-3.36788
Frzb	4.01864e-06	-1.18006		3.27188e-05	-1.43298		6.64043e-09	-2.18422
BC048679	0.0026616	-1.22568		0.0022602	-1.71748		0.000105193	-2.24626
Gm7879	0.0332767	-1.51308		0.00823645	-2.61724		0.00225646	-3.06159
Nrep	1.60529e-05	-1.77871		8.49089e-06	-2.5433		0.00157148	-1.716
Gm4737	0.00169941	-2.80754		0.0184298	-2.83985		0.00916622	-3.15941
