# Supplementary material for: The myokine Fibcd1 is an endogenous determinant of myofiber size and mitigates cancer-induced myofiber atrophy
Source: Nat Commun. 2022 May 2;13:2370. doi: 10.1038/s41467-022-30120-1 (PMC9061726; doi:10.1038/s41467-022-30120-1)
Supplement: Supplementary file 9 — Supplementary Data 5 [file 41467_2022_30120_MOESM9_ESM.xlsx]

## Sheet: Sheet1
Flag	Column ID	p-value(CAC+rFibcd1 vs. CAC)	log2R(CAC+rFibcd1 vs. CAC)	sig(CAC+rFibcd1 vs. CAC)	p-value(NCAC+rFibcd1 vs. NCAC)	log2R(NCAC+rFibcd1 vs. NCAC)	sig(NCAC+rFibcd1 vs. NCAC)	p-value(CAC vs. NCAC)	log2R(CAC vs. NCAC)	sig(CAC vs. NCAC)	p-value(CAC+rFibcd1 vs. NCAC+rFibcd1)	log2R(CAC+rFibcd1 vs. NCAC+rFibcd1)	sig(CAC+rFibcd1 vs. NCAC+rFibcd1)
1	Igkv8-28	0.0233862	2.08049	1	0.436722	0.565314	0	0.925058	-0.0745884	0	0.0844373	1.44059	0
1	Igkv1-131	0.0190896	1.41253	1	0.116834	0.758875	0	0.458261	0.386866	0	0.0583032	1.04052	0
1	RP23-455C13.7	0.00563579	1.23876	1	0.178443	-0.470879	0	0.00264192	-1.23476	1	0.225828	0.474867	0
1	Ighv1-11	0.0339789	1.17457	1	0.374842	0.392372	0	0.903597	0.0583304	0	0.0966785	0.840516	0
1	Myl6b	0.013415	1.13153	1	0.352254	0.334911	0	0.174777	-0.540673	0	0.525312	0.255948	0
1	Ifit3	0.0360439	1.07899	1	0.077849	-0.740625	0	0.00135675	-1.57882	1	0.600636	0.240791	0
1	Ifi202b	0.00244379	1.03456	1	0.694598	0.101771	0	0.115867	-0.456619	0	0.109839	0.476164	0
1	A930003A15Rik	0.0175574	0.994898	1	0.519172	0.212532	0	0.00151817	1.25489	1	5.89e-06	2.03725	1
1	Rps27rt	0.00885446	0.990773	1	0.529125	0.185308	0	0.0338087	0.71183	0	7.37e-05	1.51729	1
1	Gm26917	0.0108085	0.946162	1	0.592824	0.154791	0	0.328465	0.312154	0	0.00188397	1.10352	1
1	Igkv12-40	0.0454836	0.933882	1	0.185188	0.500435	0	0.913895	0.0440863	0	0.258533	0.477532	0
1	Rian	0.0107938	0.92685	1	0.802819	0.0706504	0	0.35446	-0.289427	0	0.0827362	0.566776	0
1	Ighv1-4	0.0136747	0.92565	1	0.127584	0.456196	0	0.65081	-0.145797	0	0.330064	0.323658	0
1	Lars2	0.00473969	0.913286	1	0.795925	0.0641793	0	0.584134	0.149298	0	0.00117088	0.998405	0
1	Tceal7	0.030933	0.895675	1	0.895683	-0.0430691	0	0.113756	0.582864	0	0.000273808	1.52161	1
1	Ighv14-1	0.01089	0.892546	1	0.358278	0.252416	0	0.792803	-0.0786063	0	0.0750793	0.561527	0
1	Gm3411	0.0010248	0.888695	1	0.00227336	-0.672618	1	0.000793039	-0.826333	0	0.00288546	0.734985	0
1	Spon2	0.0240254	0.880513	1	1.08e-05	1.62862	1	0.842323	-0.0671119	0	0.0243534	-0.81522	0
1	Ccl24	0.0157701	0.877477	1	0.209475	0.362172	0	0.341703	-0.299108	0	0.500665	0.2162	0
1	Gm12184	0.0120702	0.854945	1	0.773341	-0.0764948	0	0.732354	-0.0996583	0	0.00886003	0.83178	0
1	Mmp3	0.0225189	0.840556	1	0.0454223	0.601982	1	0.00473357	0.967597	0	0.000854696	1.20618	1
1	Rpl37rt	0.0331871	0.802317	1	0.427705	-0.238036	0	0.703946	-0.124539	0	0.0101977	0.915812	0
1	Insl3	0.0414103	0.784018	1	0.449879	-0.232122	0	0.651365	-0.151743	0	0.0169485	0.864398	0
1	Capza1	0.0166596	0.780016	1	0.844655	-0.0500274	0	0.00567635	-0.831168	0	0.996879	-0.00112141	0
1	1700020N01Rik	0.00873447	0.778318	1	0.953471	-0.0134216	0	0.912042	0.0278759	0	0.00341557	0.819611	0
1	Meox1	0.000481882	0.77268	1	5.64e-05	0.766044	1	0.00020197	-0.757143	0	0.000294408	-0.750511	0
1	Gm10146	0.00760148	0.762714	1	0.443659	0.170143	0	0.127672	-0.377025	0	0.38853	0.215554	0
1	Mirg	0.00199302	0.748813	1	0.872998	0.029262	0	0.626237	0.0979748	0	0.000408721	0.817517	0
1	Rpl34	0.0108747	0.733441	1	0.426541	-0.179147	0	0.375439	-0.219335	0	0.00964839	0.693257	0
1	Adamts9	0.00014442	0.7252	1	0.0267253	0.318658	0	0.828876	0.0326087	0	0.007773	0.439155	0
1	Wnt4	0.00614485	0.672805	1	0.00037655	0.757612	1	0.670783	0.0883452	0	0.986745	0.00353028	0
1	Bcl6b	0.00300606	0.658225	1	0.289807	0.180517	0	2.77e-08	-1.39553	1	3.84e-05	-0.917829	0
1	Mnd1	4.71e-05	0.617853	1	0.28564	0.115566	0	0.923465	-0.011287	0	0.000308344	0.491001	0
1	Meg3	0.0242902	0.614295	1	0.75762	0.0663992	0	0.773205	-0.0679963	0	0.0548011	0.479903	0
1	1110038B12Rik	0.0319479	0.599403	1	0.255045	0.254775	0	0.570086	0.138212	0	0.0600956	0.482838	0
1	Tubb2b	0.0428538	0.588948	1	0.0222204	0.554982	0	0.349321	-0.239343	0	0.432114	-0.205375	0
0	Gm15934	0.0319157	0.570978	0	0.557583	-0.123942	0	0.0680306	-0.43474	0	0.277028	0.260182	0
0	Gm3002	0.00153387	0.560852	0	0.0520337	-0.267746	0	0.00556302	-0.434719	0	0.0128997	0.393877	0
0	Tnni1	0.00207944	0.555865	0	0.0244685	0.321743	0	0.738776	-0.0499811	0	0.236021	0.184141	0
1	Cldn5	0.00204806	0.554628	0	4.56e-06	0.763046	1	0.00380113	0.466538	0	0.0994122	0.258121	0
0	Gm43543	0.00300404	0.541733	0	0.0257107	0.324384	0	0.000381972	0.609443	0	1.09e-05	0.826795	0
0	Plau	0.00173767	0.540444	0	0.0232914	-0.309365	0	2.77e-07	-0.94862	0	0.500792	-0.0988161	0
0	Pdlim3	0.0233726	0.536819	0	0.273067	0.206656	0	0.0616782	0.394668	0	0.00162256	0.724825	0
0	Stbd1	0.0362312	0.534749	0	0.684558	0.0824028	0	0.308529	0.228369	0	0.00538514	0.680711	0
0	1810011H11Rik	0.0231765	0.532726	0	0.0189816	0.456049	0	0.334398	0.197312	0	0.193904	0.273993	0
0	Gm3558	0.000227646	0.529601	0	0.0376744	-0.22573	0	1.59e-05	-0.590512	0	0.167373	0.164825	0
1	Hspb1	0.043931	0.528591	0	0.667209	0.0899049	0	0.0087092	0.640103	0	7.43e-05	1.07879	1
0	Snrnp35	0.00883501	0.526129	0	0.732723	0.0532504	0	0.120886	-0.270855	0	0.254067	0.202023	0
0	Xpo1	0.0252668	0.518898	0	0.110211	0.299057	0	0.625207	0.0982174	0	0.129779	0.318056	0
0	Ighv1-62-2	0.00873303	0.516207	0	0.504431	0.102242	0	0.504751	-0.112061	0	0.0865099	0.301892	0
0	Poln	0.0266717	0.51438	0	0.739859	-0.0608938	0	0.140659	-0.301984	0	0.191306	0.273289	0
1	Trp53i11	0.00392811	0.514249	0	1.66e-05	0.700857	1	0.00777171	-0.424961	0	0.000390315	-0.611572	0
0	Ephx3	0.0225073	0.511509	0	0.486091	0.123468	0	0.986741	-0.00321646	0	0.0603175	0.384823	0
0	Prelid2	0.00467614	0.505108	0	0.0243841	-0.322938	0	0.0305191	-0.339172	0	0.00336079	0.488875	0
0	Ccl19-ps1	0.0277872	0.505047	0	0.649715	0.0824982	0	0.425454	0.159423	0	0.00751593	0.581968	0
0	Gm3095	0.00715305	0.500353	0	0.00494858	-0.434493	0	0.00184674	-0.53715	0	0.019209	0.397693	0
1	RP23-378D16.4	0.0359671	0.497434	0	0.148922	-0.276739	0	2.38e-05	-1.03389	1	0.225495	-0.259718	0
0	2310020H05Rik	0.0398368	0.495255	0	0.913918	-0.0206946	0	0.00146639	-0.734112	0	0.315019	-0.218157	0
0	9530034E10Rik	0.00130962	0.49334	0	0.880628	-0.01729	0	0.105718	0.209191	0	5.2e-06	0.719832	0
0	Zfp932	0.000520282	0.492304	0	0.429585	0.0831248	0	0.082482	-0.204873	0	0.0905977	0.204304	0
0	RP24-118K20.1	0.0139303	0.49133	0	0.210683	0.198142	0	0.538182	0.105732	0	0.0294493	0.398919	0
0	Gm14399	0.0114379	0.490796	0	0.237309	0.180823	0	0.0355721	-0.362692	0	0.756407	-0.0527169	0
0	Srxn1	0.00511047	0.490786	0	0.889929	0.0186342	0	0.260376	-0.168095	0	0.0521874	0.304055	0
0	Ppp1r1a	0.00743497	0.48588	0	0.368515	0.127092	0	0.344491	0.146655	0	0.0031216	0.505444	0
0	Gm11665	0.00920612	0.483571	0	0.834674	0.0300676	0	0.883064	0.0232412	0	0.00602623	0.476745	0
0	Spc24	0.0145068	0.482724	0	0.47279	-0.11133	0	0.244122	-0.199625	0	0.0294881	0.394426	0
0	Panx1	0.00777711	0.480462	0	0.215635	0.175314	0	0.00445767	0.469448	0	2.93e-05	0.774604	0
0	Pop5	0.00833599	0.478734	0	0.384919	-0.122936	0	0.00852717	-0.432219	0	0.288239	0.16945	0
0	Gm5091	0.00203269	0.478092	0	0.894911	0.015469	0	0.0259678	-0.299351	0	0.221051	0.16328	0
0	H2-M11	0.0387216	0.471271	0	0.139232	0.273098	0	0.739664	0.0660547	0	0.200762	0.264236	0
0	Myl3	0.00527415	0.466726	0	0.344773	0.122434	0	0.528865	-0.0891077	0	0.0855761	0.255186	0
0	Cabp4	0.0162328	0.464501	0	0.797934	0.0387592	0	0.876619	-0.0257732	0	0.0247547	0.399959	0
0	Gm15513	0.00229208	0.450549	0	0.423521	-0.0900733	0	0.011679	-0.328194	0	0.0993966	0.21242	0
0	Snrpb2	0.000655229	0.449651	0	0.623064	-0.0481437	0	0.00441247	-0.329042	0	0.132356	0.168758	0
0	Prkag3	0.0168547	0.439783	0	0.0575788	0.282985	0	0.528016	-0.100155	0	0.72695	0.0566529	0
0	Rab40b	0.0154015	0.43694	0	0.647934	0.0645518	0	0.125512	-0.242222	0	0.414552	0.130166	0
0	Hist2h3c2	0.048524	0.435799	0	0.068507	0.330581	0	0.015742	-0.492034	0	0.058491	-0.386823	0
0	Mad2l1bp	0.0194999	0.430285	0	0.0483784	0.295982	0	0.482589	-0.11192	0	0.890539	0.0223749	0
0	Trdn	0.0145548	0.429418	0	0.0283737	0.314731	0	0.443758	0.116019	0	0.142862	0.230695	0
0	Armcx6	0.00255112	0.429021	0	0.576845	-0.0603732	0	0.0111985	-0.318529	0	0.166143	0.170874	0
0	Tinagl1	0.00396935	0.427799	0	0.237466	0.135863	0	0.00115828	0.446616	0	2.83e-06	0.73856	0
0	1600002K03Rik	0.00932794	0.426361	0	0.213802	0.160417	0	0.0186102	0.345589	0	0.000179749	0.611531	0
0	Fgf6	0.021268	0.425212	0	0.0204672	0.353594	0	0.371954	-0.143226	0	0.661363	-0.0716092	0
0	Gm15446	0.0432199	0.418212	0	0.70023	0.0634477	0	0.337026	0.174739	0	0.0073854	0.529511	0
0	Sae1	0.00182435	0.416656	0	0.558624	-0.0591492	0	0.0466674	-0.228099	0	0.0357819	0.247697	0
0	Rps18-ps3	0.00276651	0.415542	0	0.189321	0.140687	0	3.65e-06	0.658856	0	1.19e-08	0.933716	0
0	Cgref1	0.018197	0.414298	0	0.972409	-0.00476008	0	0.334673	-0.146868	0	0.0866884	0.27219	0
0	Rpl36a	0.00784533	0.411784	0	0.248987	0.13981	0	2.26e-05	0.661029	0	1.33e-07	0.933006	0
0	2310047D07Rik	0.0165977	0.411491	0	0.97408	0.00436476	0	0.0491863	-0.300774	0	0.483863	0.106348	0
0	Tusc1	0.00603719	0.404881	0	0.234428	0.136782	0	0.276746	-0.136942	0	0.308678	0.131168	0
0	Tbx18	0.0313619	0.404652	0	0.607638	0.0765728	0	0.0897962	-0.284235	0	0.793326	0.0438344	0
0	Halr1	0.00466903	0.404293	0	0.519476	0.0708564	0	0.876464	-0.018688	0	0.0154652	0.314755	0
0	Serf1	0.00537016	0.403933	0	0.0061403	0.327595	0	0.581624	-0.0675835	0	0.944349	0.00874503	0
0	Ankrd23	0.0282591	0.403791	0	0.160588	0.207755	0	0.00270673	0.520206	0	0.000134712	0.716227	0
0	Igflr1	0.00457315	0.39928	0	0.953781	0.00626211	0	0.369445	-0.107026	0	0.0244184	0.286006	0
0	Pdcd5	0.0448163	0.3956	0	0.483093	-0.110556	0	0.0374587	0.372674	0	2.57e-05	0.878827	0
0	Pnp	0.00562386	0.394042	0	0.0915393	0.189565	0	0.0219348	0.288748	0	0.000372472	0.493207	0
0	Adcy4	0.0131533	0.389159	0	0.307129	0.126259	0	0.0216996	0.32367	0	0.000187174	0.586577	0
0	Ttll7	0.00316521	0.388454	0	0.0462163	0.207256	0	0.0207959	0.266996	0	0.000405119	0.448193	0
0	Gm6483	0.0402332	0.387164	0	0.845423	0.0292479	0	0.208285	-0.20998	0	0.383381	0.147945	0
0	Phf2os1	0.00559939	0.385409	0	0.173757	0.148023	0	0.302411	0.122209	0	0.00538691	0.3596	0
0	Rpl27	0.0191174	0.385376	0	0.478564	0.0919232	0	0.00712589	0.407527	0	3.92e-05	0.700981	0
1	Fam101b	0.0208069	0.384636	0	5.84e-06	0.722361	1	0.00123949	-0.510887	0	2.95e-06	-0.848606	0
0	Srpk3	0.0217366	0.383641	0	0.11055	0.214821	0	0.0148161	0.371325	0	0.000966499	0.540156	0
0	Nme3	0.0140902	0.383066	0	0.155225	0.176476	0	0.0753329	0.244753	0	0.00248307	0.451351	0
0	Dnajc1	4.99e-05	0.382247	0	0.117508	0.106549	0	0.30625	0.0754094	0	5.72e-05	0.351108	0
0	Rpl37a	0.0127551	0.382225	0	0.274945	0.132103	0	0.000112596	0.583818	0	9.25e-07	0.833943	0
0	Zfp433	0.00335841	0.378378	0	0.261127	0.111806	0	0.112608	-0.175147	0	0.411099	0.0914223	0
0	Dnajc2	0.00106897	0.377068	0	0.604642	-0.0446931	0	0.0446539	0.196796	0	5.53e-07	0.618558	0
0	Rpl22l1	0.00661399	0.376568	0	0.622483	0.0527776	0	0.0344054	0.258555	0	3.77e-05	0.582354	0
0	Rpl5	0.0029721	0.375245	0	0.175813	0.132287	0	2.74e-05	0.522789	0	8.75e-08	0.765738	0
0	Gm15912	0.0362208	0.374043	0	0.718463	0.0511354	0	0.195029	0.204454	0	0.00237207	0.527371	0
0	Armcx4	0.0264911	0.372228	0	0.726687	0.0463374	0	0.378431	-0.128819	0	0.192241	0.197073	0
0	Tnnc1	0.0290027	0.372183	0	0.11303	0.218484	0	0.0630281	0.283566	0	0.00695116	0.43727	0
0	Rnaseh2c	0.0227524	0.371793	0	0.613357	0.0650897	0	0.114918	0.227334	0	0.000862354	0.534032	0
0	Med11	0.0165807	0.37099	0	0.117896	0.193936	0	0.394102	0.114127	0	0.0398993	0.291167	0
0	Fam212a	0.0254684	0.370053	0	0.106582	0.215915	0	0.460983	-0.106166	0	0.74411	0.0479711	0
0	Gm14085	0.0170521	0.369182	0	0.0257442	0.283104	0	0.742757	-0.0436994	0	0.756104	0.0423782	0
0	Rpl38	0.0176709	0.368154	0	0.555225	0.0720097	0	0.000496468	0.52085	0	1.7e-06	0.816993	0
0	Nrarp	0.00264469	0.367114	0	0.0307335	0.209091	0	9.96e-05	-0.456779	0	0.00731074	-0.298758	0
0	Eif3k	0.0177616	0.366465	0	0.96041	0.0060179	0	0.0824911	0.237343	0	0.000132617	0.597784	0
0	Zwint	0.0214595	0.365077	0	0.98238	-0.00275818	0	0.0077788	0.389214	0	8.28e-06	0.757049	0
0	Ranbp1	0.00448125	0.364998	0	0.0173175	0.246736	0	0.0293479	0.245642	0	0.00250887	0.363911	0
0	Hcfc1r1	0.0225157	0.363597	0	0.272429	0.139208	0	0.438455	0.107192	0	0.0247586	0.331591	0
0	Fam131a	0.013187	0.363586	0	0.696267	-0.0447437	0	1.67e-07	-0.859009	0	0.00144035	-0.450682	0
0	Zfp960	0.0416217	0.363451	0	0.416996	-0.115805	0	0.184639	-0.209703	0	0.0990436	0.269548	0
0	Gfra4	0.0101132	0.36197	0	0.26917	0.122169	0	0.606223	-0.0619672	0	0.155381	0.177841	0
0	Supt3	0.00139126	0.361791	0	0.680772	-0.03501	0	0.0183527	-0.231349	0	0.0914151	0.165442	0
0	1600002H07Rik	0.00224105	0.360488	0	0.00120343	0.318913	0	0.256627	0.112407	0	0.132803	0.154	0
0	Gm4944	0.0117107	0.359769	0	0.678314	0.0461697	0	0.0137797	-0.317558	0	0.974709	-0.00395986	0
0	Sec23b	0.017475	0.358565	0	0.0219455	0.284443	0	0.557543	0.0763265	0	0.263184	0.150456	0
0	Hmgn1	0.0429977	0.358036	0	0.235327	0.169155	0	0.00801885	0.436716	0	0.00043055	0.625598	0
0	D730003I15Rik	0.0404358	0.35709	0	0.021749	0.333527	0	0.313644	0.154454	0	0.258216	0.178007	0
0	Mapk11	0.0485889	0.354971	0	0.142582	0.214485	0	0.00370333	0.493781	0	0.000455726	0.634277	0
0	Rps19	0.0187144	0.354644	0	0.108774	0.194377	0	7.22e-06	0.706906	0	3.94e-07	0.867177	0
0	Gstm5	0.00236114	0.354531	0	0.845555	-0.017217	0	0.825436	-0.0213826	0	0.00134824	0.350361	0
0	Srsf7	0.00612286	0.353696	0	0.0978271	0.168719	0	0.978857	-0.00288973	0	0.111249	0.182082	0
0	Ripply1	0.0107824	0.352295	0	0.685356	-0.0436043	0	0.883665	0.0172521	0	0.00178809	0.41315	0
0	Hnrnpu	0.00154419	0.351255	0	0.00226593	0.27783	0	0.00722504	0.262818	0	0.00115884	0.336238	0
0	Ctrl	0.00465168	0.350418	0	0.192726	0.125572	0	0.436468	-0.0814703	0	0.18598	0.143367	0
0	Pdgfb	0.00793472	0.350237	0	0.231812	0.123653	0	0.0326781	-0.249373	0	0.842623	-0.0227846	0
0	Fam89a	0.0395708	0.350124	0	0.933258	0.0113239	0	0.279008	-0.162171	0	0.250498	0.176642	0
0	Gm17655	0.0457242	0.350022	0	0.231683	0.169014	0	0.304511	0.158608	0	0.0373566	0.339605	0
0	Mcc	0.0211718	0.348504	0	0.0706663	0.221469	0	0.00157361	-0.452521	0	0.0204549	-0.325487	0
0	Thg1l	0.0050232	0.347575	0	0.685076	-0.03863	0	0.0177084	-0.26057	0	0.24567	0.125625	0
0	5930412G12Rik	0.0423418	0.347439	0	0.827051	0.0297426	0	0.000215705	-0.628399	0	0.049887	-0.310703	0
0	Ampd1	0.00668691	0.346043	0	0.102449	0.164722	0	0.00798013	-0.305706	0	0.266279	-0.124382	0
0	Rras2	0.00437469	0.344908	0	0.00195186	0.313977	0	0.00715147	0.292405	0	0.00404842	0.323324	0
0	Rps24	0.0208986	0.344806	0	0.308014	0.12079	0	2.32e-05	0.646301	0	3.19e-07	0.870313	0
0	Gm3839	0.0401322	0.343919	0	0.135608	0.202775	0	0.106507	0.241389	0	0.0154447	0.382534	0
0	Gpr176	0.0313096	0.342794	0	0.0557509	0.249263	0	0.146277	0.204679	0	0.0425705	0.298224	0
0	Egfl7	0.0183977	0.341804	0	0.229301	0.138565	0	0.252193	0.144582	0	0.0104521	0.347824	0
0	Lhpp	0.0201169	0.341735	0	0.169794	0.161372	0	0.151819	0.185042	0	0.00832694	0.365413	0
0	Asf1b	0.0248874	0.337403	0	0.0273842	0.273611	0	9.81e-05	0.585039	0	3.54e-05	0.648834	0
0	Ppan	0.0127952	0.335723	0	0.0897949	0.183201	0	0.0250805	0.270649	0	0.00117748	0.423169	0
0	Ighv5-12	0.0456412	0.333962	0	0.594205	0.0710624	0	0.434219	-0.114736	0	0.325915	0.148179	0
0	9130230N09Rik	0.0108541	0.33371	0	0.654163	-0.0457322	0	0.747825	0.0359617	0	0.00103762	0.415413	0
0	Rnf115	0.0278706	0.331682	0	0.692784	-0.0471387	0	0.497166	0.0891049	0	0.00147459	0.467926	0
0	Nsa2	0.00128258	0.331166	0	0.965881	-0.00329744	0	0.137359	0.128188	0	9.64e-06	0.462649	0
0	1700010I14Rik	0.0261366	0.329399	0	0.282011	0.127065	0	0.41283	-0.105614	0	0.46369	0.0967206	0
0	Tvp23b	0.0235929	0.328274	0	0.125412	0.178874	0	0.200382	-0.162869	0	0.916476	-0.0134682	0
0	Fignl1	0.0255841	0.327388	0	0.20333	0.14935	0	0.586295	-0.0692384	0	0.405666	0.108799	0
0	Tnnt1	0.0165898	0.326123	0	0.0600925	0.207081	0	0.762204	0.0354128	0	0.204052	0.154467	0
0	Rps5	0.0196877	0.325835	0	0.298293	0.115273	0	8.09e-06	0.650296	0	1.17e-07	0.860852	0
0	Snhg6	0.0257696	0.325674	0	0.25753	0.132011	0	0.00212968	0.42389	0	4.65e-05	0.617552	0
0	Fam26e	0.0476693	0.325294	0	0.408321	0.108879	0	0.00109518	0.517749	0	2.51e-05	0.734161	0
0	Rpl10a	0.0156264	0.322736	0	0.192792	0.138172	0	1.15e-06	0.70099	0	2.73e-08	0.885559	0
0	Ccdc115	1.25e-06	0.322505	0	0.000576032	0.168334	0	0.423205	-0.0386567	0	0.0248969	0.115513	0
0	Gm26722	0.0310479	0.320369	0	0.76015	0.0359195	0	0.591889	0.0693035	0	0.0115899	0.353752	0
0	Pycr1	0.00600043	0.319768	0	0.269132	0.10013	0	0.00165813	-0.33907	0	0.241535	-0.119438	0
0	Snhg20	0.0440156	0.319398	0	0.0906561	0.219178	0	0.00130188	0.490211	0	0.000245085	0.590434	0
0	Kbtbd3	0.00925427	0.317848	0	0.654674	0.0424482	0	0.131356	-0.160071	0	0.28382	0.115326	0
0	Toporsos	0.0376605	0.317072	0	0.653847	0.0543901	0	0.0154552	0.339468	0	0.000119734	0.602143	0
0	Rpl32	0.0242746	0.316563	0	0.204584	0.142583	0	5.76e-06	0.671375	0	1.91e-07	0.84535	0
0	Rpl26	0.0107365	0.315555	0	0.206313	0.123348	0	6.42e-05	0.490745	0	6.73e-07	0.68296	0
0	Mplkip	0.0154305	0.315056	0	0.0891957	0.177599	0	0.200678	0.144973	0	0.0189168	0.28244	0
0	Ift43	0.0494041	0.314267	0	0.662074	0.0558204	0	0.113518	0.22641	0	0.00196825	0.48487	0
0	Hmgn2	0.0226312	0.314024	0	0.499876	0.0734775	0	0.00875591	0.33229	0	5.62e-05	0.572841	0
0	Pex6	0.0158529	0.313408	0	0.628665	-0.0492838	0	0.0557186	-0.220675	0	0.220319	0.142008	0
0	Skp1a	9.35e-07	0.313223	0	0.0350984	0.0916524	0	0.127554	-0.0712833	0	0.00314711	0.150287	0
0	Zfp738	0.0241658	0.311922	0	0.00942862	0.301283	0	0.306675	0.123428	0	0.279124	0.134063	0
0	Svbp	0.00821895	0.311724	0	0.167046	0.128386	0	0.705582	0.0378882	0	0.0382354	0.221221	0
0	Cfap126	0.00726905	0.311608	0	0.540463	-0.0550846	0	0.321034	-0.0984932	0	0.0120609	0.268195	0
0	Nop58	0.00169302	0.310864	0	0.0080452	0.210962	0	0.023254	0.194667	0	0.00140156	0.294571	0
0	1700086O06Rik	0.0122011	0.3097	0	0.284578	0.104135	0	0.135725	-0.160818	0	0.679725	0.0447578	0
0	Rpl12	0.0337044	0.30892	0	0.107635	0.189894	0	5.54e-07	0.807858	0	7.39e-08	0.926895	0
0	Bhlhb9	0.0430957	0.308792	0	0.336973	0.117575	0	0.611041	0.0679002	0	0.0656744	0.25911	0
0	Znrd1	0.0101427	0.308606	0	0.037776	0.201559	0	0.145761	0.151703	0	0.0189495	0.258748	0
0	Anp32b	0.00793725	0.308396	0	0.222799	0.111071	0	0.00023947	0.411242	0	1.48e-06	0.608563	0
0	Exd1	0.0202519	0.308	0	0.772273	0.0301948	0	0.047504	-0.23493	0	0.714764	0.0428824	0
0	Rpl17	0.017278	0.307883	0	0.17398	0.14015	0	2.02e-05	0.563715	0	5.11e-07	0.731444	0
0	Rps15	0.0397773	0.306262	0	0.280316	0.129125	0	6.8e-06	0.709458	0	2.66e-07	0.886605	0
0	Wtip	0.0172677	0.305352	0	0.173786	0.13905	0	0.273458	0.122063	0	0.0155878	0.28837	0
0	Gprasp1	0.0403597	0.305002	0	0.00261067	0.387175	0	0.621052	-0.0642446	0	0.275624	-0.146427	0
0	Gm14322	0.019731	0.304885	0	0.0319707	0.229834	0	0.384455	-0.0986693	0	0.837957	-0.0236202	0
0	Tmem81	0.00707988	0.303331	0	0.193699	0.114793	0	0.784744	0.0260776	0	0.0350693	0.214597	0
0	Trnau1ap	0.00914507	0.302266	0	0.0191941	0.221518	0	3.11e-05	0.484788	0	4.78e-06	0.565529	0
0	Rab13	0.014573	0.302243	0	0.0220553	0.232354	0	0.0101039	0.290059	0	0.0023758	0.359948	0
0	Nhp2	0.011441	0.302103	0	0.0747107	0.17063	0	6.89e-06	0.557052	0	3.27e-07	0.688521	0
0	Rpl36al	0.0218872	0.301342	0	0.309415	0.106134	0	0.00443191	0.348051	0	6.05e-05	0.543248	0
0	1110038F14Rik	0.000283019	0.301166	0	0.198877	0.078924	0	0.38685	0.0578315	0	0.000277079	0.280065	0
0	Vamp8	0.0170554	0.300791	0	0.394028	0.0847854	0	0.0842037	0.19232	0	0.000909761	0.408331	0
0	Rps27a	0.0275902	0.300768	0	0.246548	0.126484	0	8.47e-06	0.637017	0	2.46e-07	0.81129	0
0	Rpl14	0.0375118	0.299702	0	0.0763718	0.208555	0	3.16e-05	0.615605	0	6.21e-06	0.706747	0
0	Rps23	0.0139306	0.299503	0	0.233686	0.114767	0	3.49e-06	0.5958	0	5.08e-08	0.780545	0
0	Styk1	0.0289238	0.2986	0	0.586825	0.0588706	0	0.297323	-0.124726	0	0.347478	0.114993	0
0	Txn1	0.0100475	0.297309	0	0.233063	0.108384	0	0.00926332	0.272609	0	7.87e-05	0.461529	0
0	Zfp638	0.0223907	0.297086	0	0.00488893	0.310154	0	0.0366171	0.244351	0	0.0522223	0.231273	0
0	Hspb11	0.0186536	0.297039	0	0.896428	-0.0129018	0	0.632717	-0.0520541	0	0.0268692	0.257892	0
0	Rps4x	0.0165978	0.296475	0	0.167619	0.136113	0	7.41e-06	0.577895	0	1.99e-07	0.738249	0
0	Rpl22	0.00287337	0.294618	0	0.937407	0.00590296	0	7.81e-05	0.37749	0	1.14e-08	0.666211	0
0	Zfp958	0.0150295	0.294135	0	0.0274627	0.218112	0	0.346209	0.0985274	0	0.108772	0.17456	0
0	Bcap31	0.0358228	0.294135	0	0.220978	0.137897	0	0.111218	0.198708	0	0.00778531	0.354949	0
0	Tma7	0.00789526	0.294065	0	0.472484	0.0618177	0	0.00324822	0.299643	0	5.77e-06	0.531888	0
0	Tspan9	0.0198889	0.293194	0	0.00373125	0.3102	0	0.118811	-0.173044	0	0.0956072	-0.190054	0
0	Murc	0.0295977	0.292688	0	0.00254556	0.349467	0	0.849641	-0.0221281	0	0.510991	-0.0789004	0
0	Stac	0.00402217	0.290743	0	0.0242157	0.182552	0	0.0400153	0.180988	0	0.00227414	0.289173	0
0	Mllt11	0.0213282	0.289693	0	0.299632	-0.103668	0	0.968353	0.00430722	0	0.00119238	0.397661	0
0	Ccdc36	0.048749	0.289445	0	0.835285	-0.0243478	0	0.886955	0.0182496	0	0.0166586	0.332049	0
0	Rps18	0.0120694	0.289362	0	0.385226	0.0785279	0	7.65e-07	0.617703	0	5.2e-09	0.828534	0
0	Tssc4	0.0180009	0.289209	0	0.0144025	0.247988	0	0.00479857	0.31934	0	0.00217523	0.360578	0
0	Nelfe	0.0127051	0.286313	0	0.0562999	0.176833	0	0.000257938	0.407287	0	1.71e-05	0.516772	0
0	Cmc4	0.00109627	0.286183	0	0.127443	0.102026	0	0.395549	0.0614721	0	0.00223608	0.245617	0
0	Ptrf	0.027499	0.283199	0	0.00922297	0.281277	0	0.28864	0.119303	0	0.292588	0.121241	0
0	Sepw1	0.0405535	0.282819	0	0.489841	0.0761075	0	0.118084	0.192346	0	0.0028901	0.399051	0
0	Spc25	0.0358255	0.282535	0	0.70428	0.0405698	0	0.717471	-0.0424211	0	0.104508	0.199537	0
0	Pfdn1	0.00961254	0.282179	0	0.617063	0.0423922	0	0.717377	-0.0336227	0	0.0371727	0.206168	0
0	Snrpg	0.0294084	0.28206	0	0.554751	0.06067	0	0.0569516	0.221011	0	0.000581028	0.442407	0
0	Grhl1	0.0111282	0.280956	0	0.039442	0.184395	0	0.646242	0.0434425	0	0.155607	0.13998	0
0	Vrk2	0.0177309	0.279495	0	0.451645	0.0699358	0	0.0351811	-0.222412	0	0.901607	-0.0128451	0
0	2310001H17Rik	0.0443117	0.279471	0	0.444087	0.0850847	0	0.036211	0.264488	0	0.00087341	0.458875	0
0	Cnpy2	0.0338075	0.279376	0	0.0531476	0.208729	0	0.0138	0.297931	0	0.0036534	0.368567	0
0	Cfdp1	0.0149131	0.279138	0	0.148316	0.13209	0	0.100587	0.165494	0	0.00406756	0.312537	0
0	Supt4a	0.0432935	0.279115	0	0.261236	-0.124862	0	0.538069	0.0744506	0	0.000535787	0.478433	0
0	Rpl35a	0.0263249	0.278139	0	0.46375	0.0727507	0	6.66e-05	0.502687	0	5.76e-07	0.708064	0
0	D2hgdh	0.0487792	0.277735	0	0.903664	0.013598	0	0.000751744	-0.461808	0	0.125383	-0.197674	0
0	Rps15a	0.0442555	0.277342	0	0.279585	0.119901	0	3.01e-05	0.592742	0	1.26e-06	0.750195	0
0	Rpl9	0.0148176	0.277033	0	0.272207	0.0986756	0	2.82e-05	0.482549	0	3.04e-07	0.66091	0
0	Pin4	0.0180312	0.27658	0	0.211753	0.116192	0	0.0677908	0.189451	0	0.001921	0.349841	0
0	Trex1	0.0451221	0.276509	0	0.833599	-0.0230895	0	0.0368498	0.261796	0	8.56e-05	0.561399	0
0	Nexn	0.0212365	0.276449	0	0.0174009	0.23645	0	0.219869	0.128755	0	0.119672	0.168758	0
0	5031425E22Rik	0.0346087	0.275841	0	0.684669	0.042084	0	0.276476	0.124857	0	0.00426129	0.35861	0
0	Tmem17	0.0229681	0.275806	0	0.19062	0.126973	0	0.0734404	0.193116	0	0.00328672	0.341952	0
0	Rpl23a	0.00955015	0.275174	0	0.202336	0.10663	0	3.23e-06	0.518676	0	3.74e-08	0.687222	0
0	AI987944	0.0101602	0.273886	0	0.125648	0.129534	0	0.562939	0.0526941	0	0.0415083	0.197035	0
0	Fcf1	0.00941497	0.273767	0	0.244202	0.0964508	0	0.00123997	0.319445	0	8.09e-06	0.496759	0
0	Lancl1	0.0173218	0.273755	0	0.24406	0.106348	0	0.986021	0.0017302	0	0.103302	0.169143	0
0	Rpl31	0.0311492	0.27342	0	0.160786	0.143354	0	8.98e-07	0.683849	0	6.36e-08	0.813919	0
0	Zfp622	0.00688539	0.272274	0	0.397906	0.066165	0	0.032363	0.190375	0	8.82e-05	0.396466	0
0	Eef1b2	0.00637745	0.272023	0	0.205479	0.0987699	0	5.07e-06	0.469938	0	3.51e-08	0.6432	0
0	Polb	0.0386577	0.271187	0	0.457971	0.0776805	0	0.0165056	0.28876	0	0.000275246	0.48227	0
0	Nr2c2ap	0.040233	0.271043	0	0.0191792	0.258627	0	0.00474486	0.350146	0	0.00437755	0.362565	0
0	Zfp943	0.00604154	0.27011	0	0.0520057	0.152404	0	0.25437	-0.0958466	0	0.797603	0.0218492	0
0	Rpl18	0.0296444	0.269895	0	0.164412	0.138867	0	3.74e-06	0.611786	0	2.21e-07	0.742817	0
0	Frg1	0.009245	0.269644	0	0.584416	0.0440723	0	0.302144	0.0918284	0	0.00139918	0.317408	0
0	Pdcd7	0.0357395	0.269476	0	0.356137	0.0946415	0	0.790391	0.0296861	0	0.0820011	0.204516	0
0	H1f0	0.0136352	0.268135	0	0.77357	-0.0244358	0	0.259528	-0.106178	0	0.0586085	0.186399	0
0	Rps9	0.0234775	0.267056	0	0.175242	0.128003	0	1.52e-06	0.612607	0	6.54e-08	0.751669	0
0	Terf2ip	0.0129512	0.266888	0	0.488669	0.0582611	0	0.0694085	-0.17196	0	0.697413	0.0366651	0
0	1810037I17Rik	0.00514761	0.266745	0	0.0140519	0.190134	0	0.0029072	0.2597	0	0.000302086	0.336306	0
0	1810022K09Rik	0.0193001	0.266025	0	0.0123345	0.236719	0	4.03e-05	0.47202	0	2.48e-05	0.501322	0
0	Zfyve19	1.4e-05	0.265401	0	0.000452934	0.165803	0	0.00620039	0.135522	0	2.69e-05	0.235114	0
0	Ptrh2	0.0039532	0.264993	0	0.508765	0.0466447	0	0.28092	0.0840234	0	0.000608791	0.302383	0
0	Hoxb7	0.0323941	0.264753	0	0.0253342	0.22944	0	0.798458	0.0274655	0	0.569828	0.0627711	0
0	1700112E06Rik	0.0153076	0.263948	0	0.123111	0.134168	0	0.442482	-0.0721096	0	0.548002	0.057679	0
0	Rsph9	0.0347844	0.263227	0	0.515552	0.0645242	0	0.185328	0.145925	0	0.00406622	0.344635	0
0	Zbtb8os	0.0158735	0.261832	0	0.214084	0.107072	0	0.00249568	0.306869	0	3.88e-05	0.461633	0
0	Esd	0.00157579	0.260471	0	0.374822	-0.0554264	0	0.0863881	-0.119803	0	0.00833299	0.196091	0
0	Pus3	0.000844764	0.260423	0	0.150462	0.0850711	0	0.136523	-0.0967426	0	0.234275	0.0786098	0
0	Micall2	0.0309684	0.260387	0	0.168186	0.133905	0	0.00753106	-0.299051	0	0.115968	-0.17257	0
0	Gm8923	0.0277633	0.259724	0	0.127544	0.145117	0	0.312279	-0.104288	0	0.921461	0.0103359	0
0	Rlim	0.0426371	0.259652	0	0.0221637	0.244522	0	0.0708057	0.20798	0	0.0592464	0.223114	0
0	Snrpe	0.0248873	0.25964	0	0.681949	0.0374666	0	0.0469323	0.206231	0	0.000236197	0.428421	0
0	Dph5	0.00331352	0.258796	0	0.479349	0.0477198	0	0.173224	0.10204	0	0.000255305	0.313107	0
0	Psma5	0.00269397	0.258676	0	0.751173	0.0207831	0	0.0107021	0.194654	0	2.2e-06	0.432553	0
0	Rps3	0.0176915	0.258254	0	0.164819	0.120697	0	4.78e-06	0.523903	0	1.46e-07	0.661467	0
0	Trmt112	0.0399914	0.257916	0	0.174716	0.1377	0	0.00513243	0.32933	0	0.000372515	0.449546	0
0	Dok4	0.0353293	0.257554	0	0.0114734	0.26023	0	0.000446441	-0.419575	0	0.000539986	-0.422246	0
0	Maged2	0.036082	0.257397	0	0.0529665	0.195096	0	0.704882	0.0405137	0	0.351417	0.102833	0
0	Gm8624	0.0147513	0.257385	0	0.782191	0.0228294	0	0.168504	0.126801	0	0.000505179	0.361353	0
0	Rpl7	0.0175852	0.2573	0	0.178103	0.116325	0	4.53e-06	0.523191	0	1.24e-07	0.664155	0
0	Ccm2	0.03621	0.256081	0	0.0670148	0.183175	0	0.0242839	0.251071	0	0.00563276	0.323981	0
0	Glrx3	0.0170709	0.255247	0	0.574111	0.0472731	0	9.9e-05	0.413388	0	3.23e-07	0.621365	0
0	Chmp2a	0.036197	0.25434	0	0.393906	0.0826617	0	0.00113656	0.379577	0	1.9e-05	0.551265	0
0	Raly	0.0303245	0.253796	0	0.107851	0.152599	0	0.384688	-0.0889865	0	0.906768	0.0121968	0
0	Taf10	0.0136894	0.25336	0	0.0768338	0.146108	0	0.000652034	0.334568	0	3.24e-05	0.441823	0
0	Ovca2	0.0311577	0.253263	0	0.0130676	0.244315	0	0.162657	0.144973	0	0.148535	0.153909	0
0	Armcx3	0.0443695	0.252718	0	0.137458	0.151599	0	0.863644	0.0188478	0	0.290798	0.119967	0
0	Sccpdh	0.0041365	0.252561	0	0.36427	0.0615965	0	0.0294595	-0.168102	0	0.763017	0.0228578	0
0	Pfdn5	0.0440826	0.252416	0	0.417739	0.081326	0	0.000286066	0.449303	0	5.66e-06	0.620389	0
0	Ccdc170	0.0290435	0.251228	0	0.347059	0.0862403	0	0.291405	-0.106349	0	0.56741	0.058649	0
0	Rpl35	0.0497635	0.251059	0	0.0409484	0.216672	0	3.48e-07	0.734534	0	2.39e-07	0.768917	0
0	Rps17	0.031689	0.250962	0	0.353302	0.086512	0	3.64e-06	0.577576	0	7.68e-08	0.742032	0
0	Dmrt2	0.0472298	0.250937	0	0.117105	0.161436	0	0.861408	-0.0192961	0	0.536667	0.070197	0
0	Prmt2	0.0450982	0.250695	0	0.0361882	0.217206	0	0.624502	0.053584	0	0.439086	0.0870826	0
0	Rps6	0.0279312	0.249542	0	0.115253	0.144477	0	2.89e-06	0.568392	0	2.55e-07	0.673448	0
0	Rpl24	0.0436706	0.249142	0	0.534194	0.0612923	0	2.06e-05	0.545632	0	2.84e-07	0.733485	0
0	Arf2	0.0461598	0.248134	0	0.0112913	0.266397	0	0.0198202	0.266193	0	0.0327715	0.24794	0
0	Thoc1	0.0192665	0.247757	0	0.00249213	0.273743	0	0.00444858	0.279566	0	0.0106094	0.253578	0
0	Zfp82	0.0493628	0.24749	0	0.787945	0.0270125	0	0.32748	-0.108746	0	0.326231	0.111726	0
0	Ptges3	0.0300059	0.246359	0	0.126586	0.140124	0	0.0503392	0.199625	0	0.00486339	0.305854	0
0	Copz2	0.0289109	0.246323	0	0.264018	0.100668	0	0.570092	0.0556677	0	0.0521719	0.20132	0
0	Cnbp	0.00287576	0.245751	0	0.67943	-0.0259465	0	0.0567489	0.13543	0	2.89e-06	0.407135	0
0	Rpl8	0.0353427	0.245678	0	0.0689871	0.173511	0	1.63e-06	0.608156	0	3.72e-07	0.680315	0
0	Bloc1s1	0.0280556	0.244692	0	0.664259	0.0382676	0	0.0654995	0.183404	0	0.00044767	0.389831	0
0	Tmem109	0.0259229	0.244644	0	0.0268513	0.20068	0	0.244613	-0.111969	0	0.486923	-0.0680114	0
0	Airn	0.0445686	0.244144	0	0.0152146	0.247903	0	0.635068	-0.0504576	0	0.618821	-0.054211	0
0	Sdccag8	0.00469532	0.244035	0	0.0624773	0.12729	0	0.879179	0.0110376	0	0.0940668	0.127792	0
0	Gm20427	0.027954	0.243901	0	0.155255	0.126907	0	0.284113	0.104068	0	0.0315224	0.221073	0
0	Rbm34	0.0210114	0.243669	0	0.0183311	0.206156	0	0.0141258	0.236242	0	0.00619896	0.273767	0
0	Vti1b	0.00521733	0.243596	0	0.291727	0.0713508	0	0.00689947	0.212395	0	1.82e-05	0.384647	0
0	Rpl23	0.0460001	0.242767	0	0.232628	0.117136	0	9.67e-07	0.656945	0	6.79e-08	0.782576	0
0	Gnb2l1	0.0172699	0.242328	0	0.0910976	0.138356	0	3.31e-07	0.576038	0	2.46e-08	0.680009	0
0	Exosc8	0.0101809	0.242292	0	0.113141	0.118758	0	0.0575868	0.157703	0	0.00181243	0.281241	0
0	BC029722	0.017687	0.241791	0	0.815325	0.0186769	0	0.280784	-0.0955583	0	0.163022	0.127554	0
0	Hspa12b	0.00916789	0.241181	0	0.0954297	0.122779	0	0.122181	-0.124391	0	0.940804	-0.0059924	0
0	Gm28557	0.0342587	0.240094	0	0.0867355	0.158143	0	0.64458	-0.0455654	0	0.719091	0.0363838	0
0	Dctn6	0.00171512	0.239826	0	0.906669	0.00676478	0	0.573334	0.0356943	0	0.000254267	0.26877	0
0	Borcs8	0.0111061	0.239215	0	0.0961666	0.125082	0	0.344621	0.0766001	0	0.026877	0.190741	0
0	S100a16	0.0268676	0.238934	0	0.0570474	0.167641	0	0.0633519	0.179116	0	0.0134688	0.250404	0
0	Med7	0.0339624	0.238591	0	0.0179914	0.222112	0	0.244613	0.115193	0	0.195602	0.131682	0
0	Guk1	0.0133362	0.238542	0	0.374377	0.0673083	0	0.101463	0.1385	0	0.000943757	0.309735	0
0	9130401M01Rik	0.0316518	0.238469	0	0.998591	-0.000155819	0	0.684588	-0.0391977	0	0.0510974	0.199424	0
0	Ska2	0.0464387	0.238371	0	0.0207824	0.231506	0	0.524188	-0.0668383	0	0.57673	-0.0599716	0
0	Cdc42ep1	0.0497872	0.236584	0	0.0929572	0.165751	0	0.662561	-0.0460986	0	0.81895	0.0247452	0
0	Mocs2	0.0140185	0.235507	0	0.516711	0.0487384	0	0.0246913	-0.19324	0	0.938686	-0.00647345	0
0	Pigp	0.00436459	0.235384	0	0.749282	0.0202284	0	0.00338488	0.220157	0	1.13e-06	0.435309	0
0	Trappc2l	0.0212803	0.235163	0	0.509251	0.0532226	0	0.0339738	0.194654	0	0.000238956	0.376602	0
0	Zmat2	0.0232213	0.235151	0	0.391913	0.0703344	0	0.0129412	0.235494	0	0.000141032	0.400319	0
0	Gm10767	0.0338337	0.235102	0	0.105212	0.145677	0	0.373717	-0.0862715	0	0.974527	0.00315605	0
0	Tbrg1	0.0285292	0.233913	0	0.123656	0.132801	0	0.00192851	0.314012	0	0.000136862	0.415131	0
0	Tmod4	0.0273583	0.233557	0	0.450865	0.0633511	0	0.150447	0.134352	0	0.00284611	0.304558	0
0	Glrx2	0.0386628	0.232477	0	0.215605	0.1121	0	0.245301	-0.115172	0	0.958722	0.00519875	0
0	Rpf2	0.00402998	0.231592	0	0.105612	0.10208	0	0.0282501	0.154907	0	0.00028413	0.284419	0
0	Sub1	0.0362166	0.231494	0	0.0529133	0.175633	0	0.00595958	0.283649	0	0.00167662	0.339502	0
0	Ppie	0.0348297	0.231482	0	0.473947	0.0625639	0	0.10913	0.156435	0	0.00227091	0.325352	0
0	Eif3m	0.00441884	0.230879	0	0.542839	0.0379304	0	0.0160127	0.173153	0	1.26e-05	0.366096	0
0	Erh	0.0256591	0.230351	0	0.083666	0.144777	0	0.00607198	0.262806	0	0.000644035	0.348368	0
0	4930403O15Rik	0.0433004	0.228985	0	0.710154	-0.033543	0	0.033616	-0.218954	0	0.667635	0.0435685	0
0	Zscan21	0.0339375	0.228652	0	0.193035	0.11294	0	0.802745	-0.0234223	0	0.340456	0.0922886	0
0	Tmem87a	0.0111791	0.227593	0	0.0229071	0.166561	0	0.0584756	0.149702	0	0.0113561	0.210738	0
0	Rplp0	0.0490872	0.226915	0	0.379597	0.081326	0	8.25e-06	0.543921	0	2.6e-07	0.689514	0
0	Psmd5	0.0137194	0.226583	0	0.0434357	0.150508	0	0.582314	0.0434285	0	0.146259	0.119502	0
0	Gar1	0.0153496	0.226496	0	0.0208949	0.177344	0	0.00157665	0.278104	0	0.000399087	0.32725	0
0	Stx8	0.00667736	0.226472	0	0.620074	0.0320021	0	0.0142046	0.183112	0	1.35e-05	0.377579	0
0	Polr3h	0.0222899	0.226176	0	0.72859	0.0270549	0	0.162479	0.12148	0	0.000946508	0.3206	0
0	Rbm12	0.0271442	0.225744	0	0.0270977	0.186501	0	0.145882	0.131194	0	0.068251	0.170438	0
0	Srm	0.0378105	0.223435	0	0.789541	0.0228152	0	0.00704518	0.269955	0	3.21e-05	0.470584	0
0	Smarce1	0.0016787	0.221419	0	0.000630403	0.202449	0	0.001646	0.200994	0	0.000884989	0.219971	0
0	Wdr89	0.0116026	0.221036	0	0.0279059	0.156746	0	0.00865226	0.209304	0	0.00120851	0.273599	0
0	Arpp19	0.000805965	0.220701	0	0.323808	0.0487384	0	0.0405827	-0.114298	0	0.299502	0.0576651	0
0	1110012L19Rik	0.0121335	0.220516	0	0.972369	0.00237849	0	0.335554	0.0729701	0	0.000689075	0.29112	0
0	A430033K04Rik	0.0482434	0.220379	0	0.0332189	0.197362	0	0.871787	0.0157402	0	0.698546	0.0387452	0
0	Upf3a	0.037337	0.219983	0	0.0737917	0.154376	0	0.0128353	0.242316	0	0.00266329	0.30793	0
0	Tomm7	0.0279284	0.219958	0	0.44765	0.060338	0	0.0835726	0.154181	0	0.00133447	0.313803	0
0	Psmb1	0.0471204	0.219847	0	0.767703	0.0260776	0	0.000140622	0.422427	0	8.85e-07	0.616188	0
0	Ntan1	0.0079905	0.219376	0	0.0590392	0.124831	0	0.145244	0.104243	0	0.00941539	0.198783	0
0	Alyref	0.00956998	0.21924	0	0.00180107	0.224485	0	0.00100203	0.262253	0	0.00152441	0.256999	0
0	Anapc15	0.0328651	0.219227	0	0.354875	0.0758749	0	0.145565	0.132432	0	0.00505662	0.275794	0
0	Ctnnbip1	0.011118	0.217752	0	0.0121656	0.177331	0	0.0618228	-0.141139	0	0.186335	-0.10071	0
0	Vcpkmt	0.0490339	0.216387	0	0.706407	0.0330459	0	0.367943	0.0871641	0	0.00980675	0.270505	0
0	Utp11l	0.0244281	0.215554	0	0.0201581	0.184382	0	0.000273522	0.341439	0	0.000131427	0.372618	0
0	Med21	0.0151979	0.215169	0	0.00678333	0.200868	0	0.343578	0.0726135	0	0.269988	0.086906	0
0	Cd151	0.0157467	0.214684	0	0.320078	0.0698121	0	0.0699307	0.142531	0	0.000913635	0.287413	0
0	Drap1	0.00331543	0.214535	0	0.147031	0.0823075	0	0.853916	-0.0112477	0	0.0611828	0.120976	0
0	Smg9	0.00232857	0.214075	0	0.408974	0.0442542	0	0.468336	-0.0425682	0	0.0407864	0.12725	0
0	Brix1	0.00402801	0.214063	0	0.272156	0.0631992	0	0.785213	-0.0170272	0	0.0438697	0.13384	0
0	Chchd5	0.00807326	0.21359	0	0.126606	0.0973816	0	0.0187155	0.169335	0	0.000314579	0.285532	0
0	Cenpk	0.0455912	0.21354	0	0.899602	-0.0107302	0	0.915385	-0.00991211	0	0.0315883	0.214361	0
0	Fam136a	0.0110822	0.212557	0	0.935755	-0.00524796	0	0.0201645	-0.174366	0	0.554065	0.0434285	0
0	Riok1	0.0316796	0.212333	0	0.0943782	0.13426	0	0.256439	0.0985274	0	0.0523247	0.176604	0
0	Tpt1	0.0267058	0.212183	0	0.353616	0.0706778	0	2.34e-05	0.415986	0	3.5e-07	0.557503	0
0	Crcp	0.0198533	0.212146	0	0.025583	0.167242	0	0.00748292	0.224287	0	0.00216693	0.269189	0
0	Ggct	0.0193697	0.210676	0	0.368989	0.0640275	0	0.15079	-0.113617	0	0.678336	0.0330318	0
0	Denr	0.0438241	0.210638	0	0.251688	0.0964508	0	0.00155027	0.31691	0	7.12e-05	0.431099	0
0	D030056L22Rik	0.0438042	0.210289	0	0.010423	0.22588	0	0.435564	0.0713645	0	0.551111	0.0557787	0
0	Prmt1	0.0170248	0.209566	0	0.618183	-0.0343804	0	0.0191876	0.18593	0	5.29e-06	0.429878	0
0	Thumpd2	0.0163709	0.209354	0	0.0479572	0.140006	0	0.190421	0.0996318	0	0.0346125	0.168976	0
0	Rasgef1a	0.0312068	0.209116	0	0.303218	0.0798525	0	0.56953	0.0480548	0	0.0475515	0.177318	0
0	2210013O21Rik	0.0342317	0.209004	0	0.336369	0.0758475	0	0.0957222	0.146616	0	0.00331573	0.27978	0
0	Rae1	0.0161043	0.208155	0	0.0778775	0.122845	0	0.00163524	0.256624	0	9.94e-05	0.341929	0
0	Med6	0.0180627	0.207843	0	0.00595029	0.203439	0	0.00642633	0.220788	0	0.00664459	0.225189	0
0	Gm14327	0.021924	0.20778	0	0.00612533	0.209653	0	0.0203327	0.190779	0	0.0245234	0.188907	0
0	Rpl7a	0.0194535	0.207656	0	0.104807	0.115952	0	7.1e-08	0.548871	0	5.74e-09	0.640565	0
0	Mrps15	0.0201624	0.207531	0	0.170394	0.0978939	0	0.0183197	0.191184	0	0.000631917	0.300827	0
0	1810026B05Rik	0.0333575	0.207518	0	0.0333269	0.171412	0	0.000749753	0.317744	0	0.000311639	0.353843	0
0	Naa38	0.0481429	0.206506	0	0.201788	0.107889	0	0.339406	-0.0879802	0	0.90943	0.010651	0
0	Creb3	0.00807553	0.206106	0	0.837875	0.0123255	0	0.00575458	0.195751	0	3.08e-06	0.389523	0
0	Ptrhd1	0.000526224	0.206081	0	0.00467354	0.133603	0	0.0314793	0.107956	0	0.000949294	0.180428	0
0	Rrp15	0.0210896	0.20573	0	0.117459	0.1123	0	0.0268466	0.178173	0	0.00167829	0.271605	0
0	Zfp51	0.0409472	0.202487	0	0.135395	0.11998	0	0.0249499	0.2028	0	0.00297648	0.285308	0
0	Uspl1	0.00858059	0.201835	0	0.0109537	0.160688	0	0.0105227	0.177331	0	0.00266263	0.218484	0
0	Tex30	0.0496124	0.200755	0	0.000984756	0.297297	0	0.00360947	0.281526	0	0.0511821	0.184978	0
0	Mtg1	0.0137112	0.200617	0	0.233707	0.0766685	0	0.0035021	-0.22032	0	0.184267	-0.0963771	0
0	Rps27l	0.0368275	0.20014	0	0.547097	0.0459461	0	0.000123301	0.368265	0	1.17e-06	0.522448	0
0	Snrnp40	0.0161582	0.199763	0	0.0137757	0.169386	0	0.00306369	0.229145	0	0.00126968	0.259532	0
0	1700037C18Rik	0.0190834	0.19867	0	0.376809	0.0592307	0	0.733888	0.0248445	0	0.0349801	0.164284	0
0	Psma2	0.0110049	0.196582	0	0.37818	0.0533894	0	0.0183811	0.163743	0	8.72e-05	0.306939	0
0	Zfp52	0.0447635	0.195826	0	0.00444185	0.238175	0	1.77e-06	0.507637	0	9.86e-06	0.465285	0
0	U2af1	0.0482574	0.195297	0	0.102085	0.131998	0	0.000238904	0.360578	0	4.42e-05	0.423879	0
0	Lyar	0.0329419	0.19497	0	0.435967	0.0567222	0	0.00564795	0.235972	0	7.42e-05	0.374222	0
0	Rangap1	0.0280674	0.194692	0	0.38176	0.0616794	0	0.00389855	0.239532	0	5.12e-05	0.372551	0
0	Zfp330	0.0368666	0.194591	0	0.0210609	0.179231	0	0.178021	0.111111	0	0.136058	0.126471	0
0	Nol11	0.00525164	0.194327	0	0.105092	0.0887929	0	0.866791	-0.00984383	0	0.119512	0.0956814	0
0	Rpl4	0.0408719	0.194226	0	0.0626446	0.145077	0	7.27e-08	0.592971	0	2.56e-08	0.642119	0
0	Smim20_1	0.0207802	0.193835	0	0.993258	-0.000556988	0	0.0202397	-0.17641	0	0.808308	0.0179789	0
0	Sh2d5	0.0483277	0.192598	0	0.663089	0.0339198	0	0.991704	0.000879776	0	0.0759605	0.159565	0
0	Eif3h	0.0151566	0.192219	0	0.313938	0.0629092	0	6.11e-05	0.317049	0	5.18e-07	0.446352	0
0	Med30	0.0119878	0.192055	0	0.638687	0.0280174	0	0.451641	0.0494217	0	0.00325629	0.213453	0
0	2500004C02Rik	0.0412201	0.191904	0	0.593337	0.0400087	0	0.931023	0.00709501	0	0.0664227	0.158996	0
0	Polr3gl	0.0381831	0.191487	0	0.365987	0.0667987	0	0.0166557	0.203038	0	0.000407255	0.327722	0
0	Rfesd	0.0379955	0.191285	0	0.71275	0.0269841	0	0.688925	-0.0321807	0	0.116288	0.132129	0
0	Btbd10	0.0164021	0.191259	0	0.0013868	0.21955	0	0.512844	-0.0449744	0	0.300943	-0.0732718	0
0	Cmas	0.00150078	0.190842	0	0.260158	0.0514835	0	0.0536322	0.098972	0	5.73e-05	0.238347	0
0	Nasp	0.0371819	0.190602	0	0.879494	0.0110089	0	0.0971909	0.135417	0	0.000555256	0.315021	0
0	Stx4a	0.022572	0.190362	0	0.125325	0.1029	0	0.0170274	0.181243	0	0.00100821	0.268698	0
0	Fis1	0.031633	0.189009	0	0.299948	0.0728741	0	0.00495798	0.230842	0	0.000116496	0.346985	0
0	Ccz1	0.0141082	0.188084	0	0.199783	0.0779129	0	0.00015872	0.283768	0	2.35e-06	0.393943	0
0	Utp3	0.0299611	0.186843	0	0.284616	0.0736009	0	0.00422518	0.230474	0	9.94e-05	0.343715	0
0	Sumo1	0.0392987	0.185892	0	0.248214	0.0837376	0	0.0563777	0.155011	0	0.00321453	0.25718	0
0	Fam192a	0.00684153	0.18508	0	0.00793697	0.149663	0	0.000929957	0.21252	0	0.000236004	0.247928	0
0	Cct5	0.0478673	0.184534	0	0.0262332	0.172846	0	0.00521898	0.244729	0	0.00440387	0.256419	0
0	Ube2e3	0.0199956	0.183988	0	0.521623	0.0399666	0	0.575881	-0.0382359	0	0.137666	0.105785	0
0	Top1mt	0.0182667	0.183887	0	0.752046	0.0193319	0	0.201623	-0.0868919	0	0.263693	0.0776669	0
0	Nhej1	0.0443622	0.183137	0	0.217643	0.0906096	0	0.393815	0.0682443	0	0.0562954	0.160778	0
0	Trmt12	0.0227156	0.182921	0	0.550974	0.037818	0	0.843844	0.0136695	0	0.0321707	0.158764	0
0	Zfp560	0.0240886	0.18273	0	0.00213344	0.214063	0	0.131137	0.107929	0	0.29064	0.0766001	0
0	Pibf1	0.0265557	0.182451	0	0.0304925	0.146655	0	0.264088	0.0804394	0	0.119272	0.116232	0
0	Usp16	0.00999025	0.182273	0	0.00660969	0.15981	0	1.49e-05	0.312305	0	7.71e-06	0.334774	0
0	Uchl3	0.0172169	0.180288	0	0.187646	0.079402	0	0.0324775	0.145104	0	0.000879369	0.245995	0
0	Nsrp1	0.0298347	0.179804	0	0.0139046	0.170246	0	0.0193834	0.176527	0	0.0164508	0.186082	0
0	Nudcd2	0.043312	0.17946	0	0.167953	0.0991201	0	0.933898	0.00643448	0	0.279588	0.0867702	0
0	1110059G10Rik	0.037267	0.178543	0	0.108003	0.111953	0	0.129	0.115686	0	0.0230144	0.182273	0
0	Ubl5	0.0443686	0.177127	0	0.321058	0.070197	0	0.00235091	0.254957	0	7.54e-05	0.361881	0
0	Psma4	0.031474	0.17548	0	0.794362	0.0168386	0	0.00177993	0.242401	0	5.77e-06	0.401041	0
0	Zbtb48	0.046156	0.173678	0	0.104783	0.115246	0	0.950047	0.00476744	0	0.420251	0.0631992	0
0	Lysmd2	0.0472346	0.173511	0	0.507943	-0.0463012	0	0.036037	-0.166776	0	0.4999	0.0530418	0
0	Htatsf1	0.0235693	0.173498	0	0.248862	0.070458	0	0.0376894	0.143171	0	0.00103392	0.246213	0
0	Mnat1	0.00222593	0.172027	0	0.0138011	0.110871	0	0.411765	0.0385626	0	0.0446308	0.0997126	0
0	Nosip	0.0143223	0.169835	0	0.766521	0.0160969	0	0.00402051	0.184623	0	5.32e-06	0.338362	0
0	Eif3i	0.0262235	0.169592	0	0.217825	0.0752314	0	5.44e-07	0.422459	0	2.15e-08	0.516822	0
0	Gm10778	0.0460548	0.169194	0	0.0101894	0.184433	0	0.275242	0.0817078	0	0.384519	0.0664681	0
0	Prdx1	0.0178966	0.169014	0	0.868199	0.00928984	0	0.123419	0.0966667	0	0.000311507	0.256383	0
0	Rmdn1	0.0257686	0.168116	0	0.16048	-0.0849993	0	5.55e-09	-0.533739	0	0.000223148	-0.280622	0
0	Get4	0.0305549	0.16579	0	0.0070818	0.174649	0	4.21e-06	0.375201	0	8.73e-06	0.366342	0
0	Gm14023	0.00838	0.164992	0	0.733789	-0.0165003	0	0.0134423	-0.139024	0	0.438086	0.0424762	0
0	Col7a1	0.0189065	0.164014	0	0.0169903	0.137976	0	0.471619	-0.0435091	0	0.776998	-0.0174725	0
0	Borcs5	0.01404	0.16132	0	0.420493	0.0415794	0	0.37125	0.0506758	0	0.00587041	0.170425	0
0	Pum3	0.0370104	0.15835	0	0.00711353	0.173396	0	1.16e-05	0.34838	0	3.04e-05	0.333321	0
0	Lyrm4	0.0453427	0.157703	0	0.718047	0.0226732	0	0.0121928	-0.182745	0	0.500282	-0.0477156	0
0	Vps36	0.0255843	0.157095	0	0.0830863	0.0988777	0	0.000597242	0.233434	0	6.02e-05	0.291639	0
0	Wdr12	0.0027794	0.156694	0	0.041132	0.0844589	0	0.357311	0.0404997	0	0.0168328	0.112727	0
0	Ccdc53	0.0106037	0.15606	0	0.0831496	0.0845542	0	0.0300312	0.117988	0	0.00127065	0.189477	0
0	Thoc5	0.041002	0.155633	0	0.00708003	0.174342	0	3.5e-05	0.323428	0	0.000103108	0.304721	0
0	Eif2b3	0.0457968	0.154907	0	0.199095	0.0804939	0	0.00606778	0.199299	0	0.000444626	0.273695	0
0	Cct7	0.0165221	0.154894	0	0.028218	0.116085	0	0.000102972	0.248668	0	2.11e-05	0.287484	0
0	Ruvbl1	0.0346471	0.153935	0	0.111718	0.0940198	0	0.0167935	0.159707	0	0.00197507	0.219612	0
0	Eif2s2	0.0320808	0.15069	0	0.237075	0.0666472	0	0.000186068	0.260315	0	6.12e-06	0.344351	0
0	Psma1	0.0263499	0.149728	0	0.862276	0.0092325	0	0.943764	0.00412022	0	0.0212739	0.144608	0
0	Taf13	0.00748277	0.1487	0	0.234502	0.051748	0	0.140954	0.070774	0	0.0015609	0.16773	0
0	Med4	0.0388759	0.145482	0	0.0319493	0.125175	0	0.000359751	0.246749	0	0.00019426	0.267068	0
0	Dctn2	0.0496453	0.145391	0	0.199674	0.0768737	0	0.000747193	0.242901	0	5.73e-05	0.311422	0
0	Cops5	0.0363767	0.141145	0	0.456761	0.0400227	0	0.000828585	0.217839	0	1.06e-05	0.318959	0
0	B4galt3	0.048765	0.140779	0	0.0254863	0.133169	0	0.000570259	0.24051	0	0.000531423	0.248122	0
0	Msto1	0.0433685	0.133366	0	0.522915	0.0336802	0	0.00545991	0.171924	0	7.36e-05	0.271617	0
0	Cep89	0.0269483	0.117349	0	0.393265	0.0359898	0	0.015385	0.117496	0	0.000206994	0.198859	0
0	Micu1	0.0306324	0.112687	0	0.27646	0.0453731	0	6.77e-05	0.209516	0	1.71e-06	0.27683	0
0	Trub2	0.0403657	0.110991	0	0.992996	-0.000378036	0	0.316433	0.0477059	0	0.00251294	0.159087	0
0	Mtfr1l	0.0271023	-0.0921279	0	0.00826689	0.0927216	0	5.87e-08	0.261531	0	0.0456762	0.0766822	0
0	Rab22a	0.0443341	-0.129622	0	0.0181835	0.127541	0	0.000347046	0.227026	0	0.601982	-0.0301433	0
0	Txn2	0.00734756	-0.130468	0	0.302954	0.0391103	0	0.0109648	0.111392	0	0.175768	-0.0581905	0
0	Pex10	0.0236828	-0.139342	0	0.309905	0.0497423	0	0.193893	0.0702244	0	0.0363196	-0.118862	0
0	Vdac2	0.0085533	-0.139859	0	0.858766	0.00733905	0	0.0437052	0.0946279	0	0.261773	-0.0525702	0
0	Samm50	0.0407301	-0.140709	0	0.266168	0.0614583	0	1.97e-05	0.304418	0	0.104127	0.102255	0
0	Osgepl1	0.015488	-0.14335	0	0.157909	0.0666334	0	0.15178	0.0742177	0	0.0137002	-0.135765	0
0	Alkbh3	0.0247147	-0.144541	0	0.293777	0.0538064	0	4.1e-09	0.462126	0	6.9e-05	0.26378	0
0	St7	0.0412039	-0.150347	0	0.00281926	0.18997	0	5.86e-07	0.408951	0	0.301573	0.0686295	0
0	Adsl	0.0382695	-0.156037	0	0.872131	0.00961949	0	0.142763	0.0980152	0	0.318481	-0.067647	0
0	Asb8	0.0396726	-0.156971	0	0.216298	0.0759981	0	8.71e-05	0.30188	0	0.316202	0.0689046	0
0	Nfe2l1	0.0499188	-0.160979	0	0.618295	-0.0326897	0	0.0436833	0.150326	0	0.764675	0.022034	0
0	Gstk1	0.0312232	-0.166067	0	0.604278	0.0316916	0	0.0275396	0.154194	0	0.526709	-0.0435641	0
0	Cpne7	0.0316458	-0.166734	0	0.162241	-0.0873793	0	0.605408	0.0348918	0	0.521021	-0.044467	0
0	Atp5b	0.0161016	-0.166929	0	0.259196	0.0619835	0	0.0983309	0.100951	0	0.0434196	-0.127969	0
0	Kif1c	0.00780849	-0.170548	0	0.26498	0.0559036	0	0.000810423	0.202349	0	0.665851	-0.0241101	0
0	Zfp91	0.0462223	-0.170881	0	0.330181	0.0670466	0	0.00186084	0.254981	0	0.824159	0.0170525	0
0	Lmf1	0.00882776	-0.171256	0	0.072403	0.0938035	0	0.00119614	0.198695	0	0.249798	-0.0663609	0
0	Adra2b	0.0183205	-0.172135	0	0.311908	-0.0584324	0	0.194721	0.0826753	0	0.630438	-0.0310216	0
0	Kalrn	0.0367931	-0.172256	0	0.286647	-0.0704695	0	1.91e-05	0.365513	0	0.00116171	0.26372	0
0	Nim1k	0.0420914	-0.173259	0	0.0161353	0.172001	0	0.0663322	0.140779	0	0.0113995	-0.204481	0
0	Gnpat	0.0127291	-0.17349	0	0.0924955	0.093763	0	8.07e-06	0.321905	0	0.374104	0.0546401	0
0	Cdk16	0.00073789	-0.173794	0	0.0289495	0.0872184	0	1.42e-07	0.289433	0	0.509928	0.0284136	0
0	Larp1b	0.00421796	-0.17439	0	0.413334	0.038394	0	7.14e-05	0.236021	0	0.658179	0.0232412	0
0	Abcb8	0.0079895	-0.176301	0	0.88342	0.00753998	0	0.439463	-0.0438496	0	0.000450137	-0.227694	0
0	Col17a1	0.0348711	-0.177187	0	0.710687	-0.0247279	0	8.57e-07	0.454765	0	0.00034239	0.302313	0
0	Prkag1	0.00714067	-0.178112	0	0.146805	0.0756285	0	0.00011827	0.248413	0	0.926106	-0.0053305	0
0	Poc1a	0.0305691	-0.178577	0	0.240961	-0.0775662	0	0.454642	-0.0538456	0	0.0422668	-0.154858	0
0	Coq9	0.0141884	-0.178984	0	0.551432	0.0340748	0	0.304456	-0.064842	0	0.000152528	-0.277898	0
0	Neurl4	0.0456105	-0.180541	0	0.109748	0.117722	0	0.0129865	0.207393	0	0.266251	-0.0908613	0
0	Fars2	0.0197204	-0.181045	0	0.230205	0.0741492	0	0.0813574	0.119887	0	0.0562575	-0.135312	0
0	Immt	0.00147985	-0.181107	0	0.287658	0.046002	0	0.196565	0.0615827	0	0.00170283	-0.165528	0
0	Bcas1	0.0219892	-0.181167	0	0.827723	0.0135552	0	0.533274	0.0426864	0	0.0367851	-0.152037	0
0	Col4a3	0.0260339	-0.181799	0	0.915257	-0.00685898	0	0.0399843	-0.150929	0	9.78e-05	-0.32587	0
0	Hagh	0.0158126	-0.181874	0	0.401025	0.0498538	0	0.0261233	0.150612	0	0.227285	-0.0811162	0
0	Tomm40	0.00447364	-0.183348	0	0.978065	0.0013555	0	3.31e-07	0.356854	0	0.00409012	0.172155	0
0	Hspa9	0.000201567	-0.183772	0	0.932958	-0.0030155	0	0.103759	0.0655172	0	0.00742515	-0.115238	0
0	Narfl	0.0198545	-0.184607	0	0.110278	0.101785	0	0.0844618	0.121095	0	0.0241915	-0.1653	0
0	Sdr39u1	0.0394979	-0.186198	0	0.584493	0.0393911	0	0.325362	0.0781726	0	0.0760574	-0.147411	0
0	Ank	0.0243829	-0.186493	0	0.997273	-0.000223635	0	0.00491238	0.216809	0	0.677833	0.0305338	0
0	Dennd4b	0.0411114	-0.187268	0	0.271245	0.0810669	0	0.919181	-0.00811195	0	0.00201481	-0.276452	0
0	Rpp14	0.0260054	-0.187977	0	0.00921004	0.184737	0	0.00136083	0.257602	0	0.132116	-0.115121	0
0	Mul1	0.0426385	-0.189573	0	0.00710422	0.2141	0	0.00300399	0.26271	0	0.0999251	-0.140962	0
0	Fastk	0.0141112	-0.190179	0	0.141629	0.0907315	0	3.8e-05	0.321455	0	0.552536	0.0405418	0
0	Spns1	0.0276564	-0.190602	0	0.0366491	0.1487	0	7.47e-05	0.344647	0	0.944581	0.00534249	0
0	Ghitm	0.0223919	-0.190666	0	0.549665	0.0394473	0	0.282606	0.0782682	0	0.04738	-0.151841	0
0	Uqcrc1	0.0330598	-0.19554	0	0.474015	0.0522768	0	0.218431	-0.0994589	0	0.000192278	-0.347272	0
0	Ubqln4	0.0309345	-0.196011	0	0.408776	0.0597429	0	0.0012627	0.280113	0	0.763193	0.0243622	0
0	Ppme1	0.0408902	-0.196231	0	0.129138	0.118214	0	0.00332985	0.266073	0	0.573737	-0.048366	0
0	Ubac2	0.00171863	-0.196285	0	0.0107748	0.127752	0	3.95e-08	0.382822	0	0.272836	0.0587875	0
0	Sh2b1	0.0367454	-0.196489	0	0.057187	0.146746	0	0.00514567	0.246311	0	0.253542	-0.0969324	0
0	Slc6a17	0.0168207	-0.197	0	0.275261	0.0712135	0	0.161497	0.100937	0	0.0274898	-0.167275	0
0	Nt5m	0.0161328	-0.198719	0	0.158055	0.0929651	0	0.307527	-0.0730669	0	2.33e-05	-0.364751	0
0	Tufm	0.0228366	-0.200056	0	0.695421	0.0271399	0	0.798865	0.0193603	0	0.0117406	-0.207834	0
0	Ppp5c	0.0269983	-0.200341	0	0.233634	0.0862946	0	0.00570418	0.232771	0	0.504549	-0.0538636	0
0	Grsf1	0.00617721	-0.200437	0	0.65455	0.025284	0	0.479028	0.0439884	0	0.00730912	-0.181732	0
0	Mrps5	0.000436733	-0.201241	0	0.107711	0.0692897	0	0.000349827	0.186069	0	0.08227	-0.0844684	0
0	Nipal3	0.0463665	-0.202527	0	0.367692	0.0734775	0	0.661392	-0.038962	0	0.00160824	-0.314962	0
0	Map2k3	0.0365835	-0.205821	0	0.519038	-0.0505637	0	0.0321903	0.191436	0	0.680776	0.0361727	0
0	Lyrm9	0.0461314	-0.205868	0	0.277351	0.0902573	0	0.0213541	-0.217895	0	5.2e-06	-0.514025	0
0	Fastkd3	0.0497504	-0.205959	0	0.665641	0.036229	0	0.125762	0.143563	0	0.299123	-0.0986183	0
0	Fam234a	0.0319634	-0.206099	0	0.136129	0.115699	0	0.393062	0.0717352	0	0.00633986	-0.250059	0
0	Ube3b	0.00568019	-0.206419	0	0.100585	0.0966397	0	0.375704	0.0561951	0	0.000611464	-0.246866	0
0	Yif1b	0.0360712	-0.20651	0	0.0823932	0.139535	0	0.000151773	0.371849	0	0.769144	0.0257942	0
0	Slc2a8	0.0328966	-0.207176	0	0.654074	0.0345256	0	3.78e-05	0.408581	0	0.061545	0.166883	0
0	Tbrg4	0.0110816	-0.208616	0	0.861511	-0.0111517	0	0.268387	0.0784459	0	0.105653	-0.119021	0
0	Mgrn1	0.00389705	-0.209203	0	0.068522	0.104028	0	0.00412272	0.188148	0	0.0522999	-0.125079	0
0	Hcn2	0.0353302	-0.209408	0	0.0656517	0.149819	0	0.00254145	0.284325	0	0.401331	-0.0748999	0
0	Scube1	0.0105151	-0.209528	0	0.27917	0.0696334	0	0.0031618	0.223497	0	0.439097	-0.0556663	0
0	Tsc2	0.035175	-0.209703	0	0.200198	0.102645	0	0.123798	0.136165	0	0.0548732	-0.176182	0
0	Sdhb	0.0100894	-0.210254	0	0.776232	0.0180644	0	0.972771	0.00237849	0	0.00345037	-0.225936	0
0	Acot13	0.0441701	-0.21069	0	0.630854	-0.0401156	0	0.0994905	-0.154302	0	0.00157294	-0.324876	0
0	Ndufa9	0.00356803	-0.210979	0	0.627007	0.0269133	0	0.610533	-0.0309405	0	0.000155788	-0.268829	0
0	Nf2	0.0271981	-0.211645	0	0.0460104	0.156591	0	0.0100349	0.227174	0	0.105347	-0.141063	0
0	Gbas	0.00980655	-0.211861	0	0.386118	0.0555844	0	0.458658	0.0520402	0	0.00513949	-0.215411	0
0	B4gat1	0.00209343	-0.213691	0	0.245574	0.0617347	0	1.12e-05	0.304476	0	0.623355	0.02905	0
0	Gm15545	0.0341344	-0.214975	0	0.250384	-0.0935557	0	0.0695555	0.164979	0	0.630588	0.0435545	0
0	Dirc2	0.0400719	-0.215449	0	0.925287	-0.00782037	0	0.0336464	0.202499	0	0.956298	-0.00513502	0
0	Uqcrfs1	0.0155703	-0.216143	0	0.340836	0.0671568	0	0.309602	-0.0786581	0	7.27e-05	-0.361954	0
0	Ubl3	0.042269	-0.21654	0	0.0475926	0.174112	0	0.000164706	0.400669	0	0.91636	0.0100064	0
0	Sdhd	0.00847094	-0.217132	0	0.839957	0.0129119	0	0.854831	0.0128261	0	0.00493193	-0.217214	0
0	Vdac1	0.0362517	-0.217581	0	0.88511	0.0119106	0	0.608947	-0.0463578	0	0.00555512	-0.275851	0
0	Pdhx	0.0337224	-0.217977	0	0.789472	-0.0217311	0	0.0260136	-0.207854	0	0.000121182	-0.404099	0
0	Mink1	0.04096	-0.218256	0	0.150184	0.124447	0	0.122801	0.146799	0	0.0475744	-0.1959	0
0	Supv3l1	0.0151777	-0.219503	0	0.340408	-0.0679691	0	0.585217	0.0424482	0	0.176969	-0.109093	0
0	Sars2	0.0248459	-0.220542	0	0.939938	-0.00584029	0	0.732331	0.0291065	0	0.0403485	-0.185597	0
0	Letm1	0.00206731	-0.220742	0	0.226393	0.066413	0	0.00947833	0.16404	0	0.0508739	-0.12311	0
0	Slc25a3	0.00200179	-0.222406	0	0.525002	0.0346947	0	0.213587	0.0752451	0	0.0055875	-0.181861	0
0	Aph1a	0.00714538	-0.222911	0	0.657	0.0284701	0	0.020295	0.171207	0	0.270301	-0.0801779	0
0	Dld	0.0235148	-0.222995	0	0.305135	0.0803029	0	0.888242	0.0119536	0	0.00219457	-0.29134	0
0	Smpd1	0.0201421	-0.223327	0	0.321592	0.0755326	0	0.0179421	0.206443	0	0.281319	-0.0924171	0
0	Osbpl1a	0.0241428	-0.224858	0	0.0220141	0.188895	0	0.421761	0.0696609	0	0.000506327	-0.34409	0
0	Afg3l2	0.0184686	-0.225093	0	0.240918	0.0890235	0	0.00735665	0.235531	0	0.35477	-0.0785774	0
0	Ndufa10	0.00470473	-0.226231	0	0.559364	0.0359476	0	0.412886	-0.0554594	0	7.3e-05	-0.317633	0
0	Itsn1	0.0175949	-0.227354	0	0.0882802	0.131431	0	0.152531	0.120047	0	0.00802701	-0.238744	0
0	Eps15l1	0.0176965	-0.228331	0	0.314448	0.0766412	0	0.0107885	0.224139	0	0.344671	-0.0808232	0
0	Cnst	0.0446	-0.228682	0	0.18106	0.123189	0	0.318706	0.100009	0	0.0187571	-0.25187	0
0	Cyc1	0.01747	-0.229829	0	0.511591	0.0499513	0	0.666143	-0.0359371	0	0.00084303	-0.315722	0
0	Ppip5k1	0.0373682	-0.231024	0	0.633245	0.042112	0	0.0891503	0.168616	0	0.295816	-0.104524	0
0	Mdh2	0.010648	-0.235063	0	0.420531	0.0579839	0	0.42826	-0.0625351	0	0.00012095	-0.355583	0
0	Vegfb	0.034057	-0.237712	0	0.369797	0.0803029	0	0.519923	0.0629644	0	0.0155654	-0.255047	0
0	Acy1	0.00889533	-0.238556	0	0.723765	0.0250146	0	0.020375	0.188971	0	0.35154	-0.0746036	0
0	Samd12	0.0454607	-0.240011	0	0.00952233	0.263527	0	0.0155233	0.267596	0	0.0348765	-0.235946	0
0	Ppp6r2	0.0110092	-0.241224	0	0.515329	0.0482083	0	0.305491	0.0837648	0	0.0184962	-0.20567	0
0	Tmem94	0.0406319	-0.241762	0	0.026255	0.21826	0	0.25414	0.118772	0	0.00289216	-0.341243	0
0	Got2	0.000608103	-0.242031	0	0.511092	0.0344552	0	0.00969392	0.157613	0	0.0505261	-0.118873	0
0	Ift81	0.0481867	-0.24334	0	0.824041	0.021835	0	0.000664752	0.408418	0	0.200722	0.14325	0
0	Isca1	0.00176585	-0.243368	0	0.169608	0.0819804	0	0.00773654	0.183023	0	0.0380114	-0.142326	0
0	Hrc	0.00829341	-0.243723	0	0.702709	0.0273239	0	0.0399694	0.167409	0	0.203723	-0.103632	0
0	Timm44	0.00161063	-0.243899	0	0.253735	0.0672257	0	0.263718	0.0721607	0	0.00096954	-0.238956	0
0	Atp5g3	0.0154475	-0.244082	0	0.335417	0.0766001	0	0.94994	-0.00543041	0	0.000902944	-0.326114	0
0	Pygm	0.0406611	-0.244545	0	0.246086	0.111485	0	0.355107	-0.0970466	0	0.000195358	-0.453071	0
0	Gpr161	0.0192681	-0.245812	0	0.878452	-0.0126166	0	0.210274	0.114967	0	0.208658	-0.118234	0
0	Cdkn1c	0.0338373	-0.247599	0	0.180512	0.125863	0	0.00576707	0.300463	0	0.484326	-0.0729986	0
0	Mrpl45	0.0459832	-0.247823	0	0.665377	0.0428404	0	0.834977	-0.0226028	0	0.00823127	-0.313267	0
0	Rsad1	0.0151189	-0.248934	0	0.00157286	-0.278057	0	0.339872	0.0845814	0	0.213194	0.113714	0
0	Rbm38	0.0123446	-0.249008	0	0.527627	-0.0491748	0	0.0146471	0.219426	0	0.822314	0.0195881	0
0	Ccbl1	0.00125244	-0.249567	0	0.587287	0.0315364	0	0.000207125	0.268542	0	0.847108	-0.0125627	0
0	Tom1l2	0.0184761	-0.25079	0	0.706562	0.031494	0	0.142039	0.137189	0	0.130155	-0.145088	0
0	Mfn1	0.0319673	-0.251197	0	0.965273	0.0040339	0	0.328785	-0.100179	0	0.00183657	-0.355415	0
0	Slmo2	0.0168086	-0.251424	0	0.0956773	0.140805	0	5.43e-05	0.425814	0	0.717119	0.0335957	0
0	Tesk2	0.0205934	-0.251607	0	0.97527	0.00265212	0	0.165319	0.132287	0	0.210448	-0.121964	0
0	Prickle3	0.0310611	-0.251666	0	0.508421	0.06132	0	0.108385	0.16651	0	0.165563	-0.146475	0
0	Lrrc20	0.0345806	-0.252118	0	0.385874	0.0825664	0	0.170355	0.144673	0	0.0820433	-0.190011	0
0	mt-Nd1	0.00731579	-0.252362	0	0.142882	-0.108623	0	0.00322559	-0.254587	0	3.46e-05	-0.398326	0
0	Timmdc1	0.0292286	-0.252546	0	0.465397	0.0671706	0	0.0744572	0.184445	0	0.195486	-0.135271	0
0	Gm10658	0.0320955	-0.252848	0	0.669957	-0.0398768	0	0.94128	0.00753998	0	0.0582796	-0.205425	0
0	Tmem143	0.0448034	-0.253099	0	0.483674	0.0706366	0	0.192817	-0.145639	0	0.000247259	-0.46937	0
0	Rangrf	0.0368814	-0.253338	0	0.965933	0.00412022	0	0.442585	0.0815578	0	0.1123	-0.1759	0
0	Ugp2	0.0412897	-0.253999	0	0.891266	0.0135266	0	0.0352082	0.238041	0	0.791043	-0.029482	0
0	Plec	0.0159703	-0.254458	0	0.764748	0.0247594	0	0.734198	0.0308163	0	0.011698	-0.248396	0
0	Mpc1	0.00163145	-0.254685	0	0.203327	0.0785825	0	0.00876564	0.18645	0	0.0390253	-0.146812	0
0	Klhdc10	0.0431749	-0.254974	0	0.17423	0.138605	0	0.446812	0.0841323	0	0.00985299	-0.309442	0
0	Inppl1	0.0466127	-0.255517	0	0.903253	-0.0124332	0	0.0135966	-0.292811	0	6.23e-05	-0.535894	0
0	Sdha	0.00583408	-0.257162	0	0.567878	0.0411308	0	0.775754	0.0224459	0	0.00179867	-0.275844	0
0	Ppard	0.0137827	-0.258163	0	0.557437	0.0481664	0	0.000136772	0.3929	0	0.350538	0.0865664	0
0	Mtrr	0.0136198	-0.258185	0	0.180305	0.111272	0	0.00469361	0.272883	0	0.297701	-0.0965776	0
0	Phtf2	0.0408882	-0.259078	0	0.0966296	0.171591	0	0.106259	0.182718	0	0.0354253	-0.24795	0
0	Tcaim	0.0427766	-0.259742	0	0.705246	0.0386188	0	0.0332831	0.248195	0	0.662144	-0.0501648	0
0	Stim1	0.0494506	-0.261229	0	0.187785	0.141838	0	0.855149	0.0212239	0	0.0031234	-0.381833	0
0	Bend7	0.0470047	-0.262268	0	0.170094	0.146786	0	0.00538158	0.344976	0	0.588747	-0.0640787	0
0	Adck3	0.0200746	-0.2629	0	0.469747	-0.0645357	0	0.175902	0.134129	0	0.521586	-0.0642401	0
0	BC037032	0.0351448	-0.263579	0	0.477534	0.0707877	0	0.13413	-0.166365	0	9.98e-05	-0.500728	0
0	Mrpl4	0.0105705	-0.263825	0	0.180095	0.10932	0	0.0887797	0.153779	0	0.0205804	-0.219367	0
0	Wipf3	0.0347952	-0.264213	0	0.00795335	-0.281108	0	0.000632817	0.414969	0	0.000539093	0.431858	0
0	Pitpnm2	0.0289076	-0.265761	0	0.0728556	0.177624	0	0.172695	0.146264	0	0.0097418	-0.297121	0
0	Gm20498	0.0130499	-0.266569	0	0.0788174	0.151469	0	0.271749	0.102107	0	0.00212157	-0.315932	0
0	Rilp	0.014296	-0.26666	0	0.703444	0.0324253	0	0.616552	0.0468263	0	0.0127075	-0.25226	0
0	Adcy2	0.0418809	-0.267701	0	0.611693	0.0532226	0	0.00446771	0.351617	0	0.794219	0.0306892	0
0	Cab39	0.0079725	-0.270587	0	0.17809	0.108036	0	3.88e-09	0.720707	0	0.000561596	0.342077	0
0	2310061I04Rik	0.0023508	-0.272097	0	0.0722314	0.125492	0	0.000243594	0.309619	0	0.253774	-0.0879649	0
0	Pdhb	0.00201093	-0.272963	0	0.106219	0.110484	0	0.0846767	0.129771	0	0.00198912	-0.253677	0
0	Fam168a	0.0387673	-0.273401	0	0.403492	0.088318	0	0.00110038	0.415413	0	0.649894	0.0536952	0
0	Ctsf	0.00176596	-0.274393	0	0.166592	-0.0931156	0	0.0979647	0.12311	0	0.436531	-0.058168	0
0	Tbx15	0.00721363	-0.275271	0	0.00660824	-0.230145	0	0.442353	0.0670466	0	0.805466	0.0219203	0
0	Abcc10	0.0256395	-0.275343	0	0.170545	0.135692	0	0.0619735	0.205718	0	0.0686455	-0.205315	0
0	Pdk2	0.0260575	-0.275397	0	0.78892	0.0261627	0	0.0234898	0.254376	0	0.667783	-0.0471849	0
1	Rrp12	0.0406982	-0.276705	0	0.320426	0.107728	0	2.19e-09	1.00905	1	1.53e-05	0.624616	0
0	Ciapin1	0.0129726	-0.27702	0	0.262809	0.0985139	0	0.00415456	0.295123	0	0.413557	-0.0804204	0
0	Arfgef2	0.0308113	-0.277169	0	0.0315923	0.227753	0	0.0894018	0.194251	0	0.0104118	-0.310674	0
0	Akap1	0.0266877	-0.277758	0	0.0313179	0.222298	0	0.166985	-0.152606	0	2.26e-06	-0.652654	0
0	Kcnn1	0.0477755	-0.277865	0	0.417419	0.0912327	0	0.165377	0.173191	0	0.127055	-0.195918	0
0	Ntf3	0.0268225	-0.279471	0	0.328881	-0.0981411	0	0.154164	0.15866	0	0.839625	-0.0226732	0
0	Epas1	0.0197246	-0.280343	0	0.319255	0.0949252	0	0.000469052	0.406493	0	0.768845	0.0312258	0
0	Apba3	0.0153732	-0.280767	0	0.357033	0.0841187	0	0.636214	-0.0471163	0	0.000338151	-0.412009	0
0	Ndufs1	0.0189272	-0.280817	0	0.678368	0.039012	0	0.0224888	-0.246635	0	8.95e-06	-0.566464	0
0	Sh3yl1	0.005979	-0.280923	0	0.706545	0.029672	0	0.268502	0.0965722	0	0.0211983	-0.214016	0
0	Stard3	0.0214269	-0.281732	0	0.0164737	-0.243617	0	0.000927035	0.38776	0	0.00293721	0.349648	0
0	Zyg11b	0.0273533	-0.282144	0	0.991712	-0.00104922	0	0.0968277	-0.188601	0	0.00026199	-0.469697	0
0	Dnaja3	8.12e-05	-0.282165	0	0.67202	0.0216361	0	0.000174742	0.23996	0	0.270895	-0.0638524	0
0	Kcnj11	0.0278067	-0.282165	0	0.00439014	0.311189	0	0.00946722	0.306845	0	0.0169673	-0.286507	0
0	Ncor2	0.0270232	-0.284268	0	0.0119852	0.27035	0	0.0115609	0.298201	0	0.0312508	-0.256416	0
0	Shroom4	0.0431488	-0.285597	0	0.659425	-0.0495958	0	0.0532083	0.246505	0	0.933713	0.0105077	0
0	Uqcrc2	0.0066136	-0.286904	0	0.745413	0.0264885	0	0.106478	-0.147753	0	2.23e-05	-0.461142	0
0	Gabra1	0.0448411	-0.288459	0	0.23835	-0.136664	0	0.767307	0.0371713	0	0.376259	-0.114622	0
0	Adck1	0.00662368	-0.288517	0	0.789559	0.0218919	0	0.696686	0.035089	0	0.00540675	-0.275315	0
0	Egln1	0.00826214	-0.288519	0	0.212292	0.107005	0	0.199064	0.120936	0	0.00693384	-0.27458	0
0	Atp5a1	0.000202606	-0.288711	0	0.207343	0.0720646	0	0.0709074	0.114967	0	0.000524365	-0.245807	0
0	C5ar2	0.0096776	-0.289385	0	0.0504364	0.17594	0	0.000118147	0.421878	0	0.656811	-0.0434407	0
0	Gm3468	0.0221548	-0.289436	0	0.0701218	0.185828	0	0.0262507	0.254001	0	0.0558704	-0.221265	0
0	Atad1	0.0298054	-0.29081	0	0.224712	0.130246	0	0.0198602	0.28423	0	0.255676	-0.136821	0
0	Pacrg	0.014371	-0.291087	0	0.821309	0.0209964	0	0.00280172	0.331017	0	0.856219	0.0189332	0
0	Atp1b1	0.0417244	-0.291505	0	0.696924	-0.0443896	0	0.566387	0.0717901	0	0.177629	-0.175325	0
0	Suox	0.0233477	-0.292011	0	0.54864	0.0610434	0	0.447243	0.0850031	0	0.0247792	-0.268049	0
0	Dlst	0.00326756	-0.292751	0	0.753994	0.0237947	0	0.256423	-0.0955213	0	3.88e-05	-0.412061	0
0	Them4	0.0203512	-0.292913	0	0.285916	0.107005	0	0.568595	0.0622323	0	0.00490393	-0.337676	0
0	Asb18	0.0442169	-0.2949	0	0.881391	-0.0174054	0	0.0250162	-0.300258	0	0.000125527	-0.577752	0
0	Glt8d2	0.0397006	-0.295093	0	0.634238	-0.0543369	0	0.0291593	-0.284873	0	0.000288213	-0.525629	0
0	Cep104	0.00692954	-0.29595	0	0.233949	0.102013	0	0.135629	0.141328	0	0.0110081	-0.256637	0
0	Mrpl41	0.0303267	-0.296031	0	0.76917	0.0317481	0	0.0194312	0.291462	0	0.765175	-0.0363261	0
0	Slc4a3	0.04217	-0.29699	0	0.180045	0.158389	0	1.97e-07	0.86416	0	0.00379213	0.408777	0
0	Hk2	0.0151162	-0.297546	0	0.678953	-0.0397063	0	0.0365865	0.228591	0	0.786009	-0.0292465	0
0	Rcan2	0.00233052	-0.2983	0	0.337934	0.0717215	0	0.150897	0.119157	0	0.00516202	-0.250864	0
0	Lama5	0.0219707	-0.301333	0	0.279523	0.113127	0	8e-05	0.518978	0	0.37241	0.104525	0
0	St3gal3	0.00470393	-0.30138	0	0.369143	0.073971	0	0.000105151	0.401041	0	0.779953	0.025695	0
0	Cox7a1	0.0291044	-0.301828	0	0.836727	0.0225454	0	0.0148746	-0.308502	0	1.62e-05	-0.632871	0
0	Lao1	0.00350806	-0.301886	0	0.975273	0.0024505	0	1.64e-06	0.518162	0	0.0216173	0.213826	0
0	Npc1l1	0.0200252	-0.302863	0	0.276276	0.112593	0	0.000598242	0.430189	0	0.898099	0.0147266	0
0	Aco2	0.00816527	-0.304437	0	0.44973	0.0676938	0	0.191442	0.129652	0	0.021116	-0.242478	0
0	Pdha1	0.00528547	-0.304617	0	0.254947	0.0966667	0	0.372986	0.0825936	0	0.00199499	-0.318691	0
0	Abcc4	0.026739	-0.305261	0	0.400845	0.0919773	0	0.00151415	0.415715	0	0.879897	0.0184775	0
0	Szt2	0.0227944	-0.30556	0	0.0502657	0.214262	0	0.00283465	0.375879	0	0.231551	-0.143947	0
0	Phka1	0.0470317	-0.305603	0	0.526927	0.0778309	0	0.00205125	0.452796	0	0.615408	0.0693585	0
0	Nfix	0.00371761	-0.305938	0	0.0439216	0.168437	0	0.709317	0.0329754	0	3.45e-05	-0.441399	0
0	9030612E09Rik	0.00448115	-0.306259	0	0.307476	0.0850575	0	0.0245495	-0.213307	0	3.96e-07	-0.604628	0
0	Atp5sl	0.0136841	-0.306762	0	0.324009	0.0966667	0	0.979688	-0.00271337	0	0.00081171	-0.406145	0
0	Irf2bpl	0.0331111	-0.307985	0	0.0097212	0.314917	0	0.000109866	0.559599	0	0.62354	-0.0633021	0
0	Dlat	0.0206875	-0.309181	0	0.534226	0.065531	0	0.139306	-0.17378	0	6.52e-05	-0.548491	0
0	Oxnad1	0.0220781	-0.309586	0	0.348724	0.100534	0	0.562453	0.0678177	0	0.00741311	-0.342301	0
0	Pxmp2	0.0472182	-0.310137	0	0.104298	0.207168	0	0.000528822	0.529731	0	0.929231	0.0124256	0
0	Mturn	0.0323294	-0.31086	0	0.420588	-0.0931725	0	0.177346	0.172999	0	0.729862	-0.0446812	0
0	Coq10a	0.0340273	-0.311107	0	0.91216	-0.012832	0	0.884178	-0.0185872	0	0.0210004	-0.316862	0
0	Mfn2	0.00130181	-0.31168	0	0.690582	0.0289793	0	0.0354598	0.174598	0	0.0497175	-0.166056	0
0	Neurl1a	0.0109242	-0.312429	0	0.723323	0.0338494	0	0.155915	-0.151368	0	6.68e-05	-0.497641	0
0	Ogdhl	0.0259199	-0.312635	0	0.492915	0.0762581	0	0.689261	-0.0486405	0	0.00139567	-0.437537	0
0	Gm13066	0.0183269	-0.312972	0	0.676467	-0.0435061	0	0.000890208	0.420725	0	0.202685	0.151261	0
0	Bcl2l13	0.00217662	-0.313395	0	0.154765	0.11214	0	0.000634218	0.323462	0	0.246204	-0.102075	0
0	Dag1	0.0140266	-0.314293	0	0.0056151	0.297168	0	0.00010221	0.49132	0	0.289709	-0.120141	0
0	Fam222a	0.0148154	-0.315337	0	0.00298621	0.326066	0	0.00105471	0.401838	0	0.042485	-0.239563	0
0	Slc6a6	0.0373475	-0.316596	0	0.121825	-0.190849	0	0.289992	0.141498	0	0.907545	0.0157545	0
0	Atxn2	0.0406086	-0.318439	0	0.0761615	0.225583	0	0.512706	-0.0890893	0	8.31e-05	-0.63311	0
0	Etfdh	0.0430204	-0.319002	0	0.830848	0.0268001	0	0.304599	-0.142557	0	0.00159199	-0.488356	0
0	Ckmt2	0.0257124	-0.319773	0	0.936974	-0.00894352	0	0.000742027	-0.46559	0	1.18e-06	-0.776419	0
0	Cdnf	0.0132415	-0.320003	0	0.681406	0.0414533	0	0.253498	-0.127767	0	0.000160482	-0.48922	0
0	Prrt2	0.0306508	-0.321584	0	0.369943	-0.106304	0	0.840579	0.0259785	0	0.159883	-0.189302	0
0	Ankrd29	0.0159779	-0.322038	0	0.184679	0.14104	0	7.46e-05	0.527541	0	0.58453	0.064469	0
0	Smco1	0.0150773	-0.322861	0	0.0173973	-0.260285	0	0.0165215	-0.288008	0	0.00522111	-0.350583	0
0	Rusc2	0.0208325	-0.32445	0	0.172651	0.153105	0	0.0246518	0.284952	0	0.128479	-0.192606	0
0	Zdhhc5	0.00658244	-0.324489	0	0.126608	0.143733	0	0.000200423	0.427992	0	0.697964	-0.0402269	0
0	Sirt3	0.012436	-0.325185	0	0.719624	0.0364541	0	0.360322	-0.102535	0	0.000313882	-0.46417	0
0	Slc25a12	0.00149608	-0.325872	0	0.420809	0.0624671	0	0.0689084	0.158634	0	0.0123895	-0.229702	0
0	Ccdc68	0.0298808	-0.326632	0	0.36246	-0.109142	0	0.00772793	0.371102	0	0.2561	0.153611	0
0	Tpcn1	0.000643563	-0.327859	0	0.0966101	0.121214	0	0.000753168	0.292405	0	0.0579453	-0.156671	0
0	Card19	0.0243616	-0.32794	0	0.14484	0.170681	0	4.74e-05	0.599556	0	0.436637	0.100937	0
0	Coa5	0.012434	-0.327949	0	0.681581	0.0420279	0	0.494003	-0.0770563	0	0.000515479	-0.447037	0
0	Atp6v0a1	0.0157675	-0.331304	0	0.0369923	0.233152	0	3.76e-05	0.570803	0	0.958083	0.0063483	0
0	Abcb10	0.000615578	-0.332264	0	0.355588	0.0668263	0	0.288494	0.0844317	0	0.000499544	-0.314664	0
0	Gnb5	0.0305277	-0.332464	0	0.120424	0.193027	0	0.134432	0.20374	0	0.0246012	-0.32175	0
0	Plxnb3	0.00506057	-0.332815	0	0.58621	-0.0497571	0	0.00826579	-0.28167	0	6e-06	-0.564728	0
0	C030037D09Rik	0.0224822	-0.333014	0	0.0162756	0.291085	0	0.298709	0.132221	0	0.000637403	-0.491876	0
0	Farp2	0.0400796	-0.333882	0	0.205225	0.166111	0	0.00131831	0.501291	0	0.992867	0.00129784	0
0	Abcb6	0.000446074	-0.335601	0	0.143574	0.104847	0	0.00440747	0.236719	0	0.0146639	-0.20373	0
0	Klf13	0.0404632	-0.336794	0	0.914323	0.0140553	0	6.83e-05	0.663108	0	0.0406712	0.312259	0
0	Col4a4	0.015867	-0.337508	0	0.741824	0.0361165	0	0.670181	-0.0512497	0	0.00165021	-0.424876	0
0	Gdpd1	0.00211074	-0.337971	0	0.326003	0.0823756	0	6.51e-05	0.423696	0	0.971474	0.00334318	0
0	Epb41	0.0289166	-0.338008	0	0.52335	-0.0783367	0	0.016156	0.340323	0	0.558584	0.080644	0
0	Pcnx	0.0280224	-0.339829	0	0.112709	0.198331	0	0.000996604	0.488217	0	0.716455	-0.0499422	0
0	Tmem88b	0.00161979	-0.340718	0	0.0349244	0.178759	0	0.557568	0.0524994	0	1.83e-05	-0.466985	0
0	Obscn	0.0363726	-0.342426	0	0.790521	0.0344975	0	0.0557429	0.281657	0	0.515339	-0.0952731	0
0	Narf	0.0276822	-0.344844	0	0.754594	-0.0387041	0	0.90781	-0.015714	0	0.0269019	-0.321854	0
0	Zfp703	0.00539843	-0.345865	0	0.947372	-0.0063068	0	0.002502	0.344976	0	0.95978	0.00541436	0
0	Wfs1	0.0489678	-0.34619	0	0.261597	0.159138	0	0.40928	0.12762	0	0.0222845	-0.377709	0
0	Trak2	0.021506	-0.346982	0	0.444561	0.0912462	0	0.120886	-0.206469	0	3.91e-05	-0.644702	0
0	Tstd3	0.00259205	-0.34761	0	0.235752	0.105182	0	0.0549279	0.190716	0	0.0120109	-0.262076	0
0	Coq5	0.000466405	-0.347918	0	0.937357	0.00575927	0	0.921778	0.00788439	0	0.000219299	-0.345786	0
0	Rap1gap	0.0280431	-0.34941	0	0.415236	-0.103	0	0.446862	-0.105394	0	0.0179941	-0.351805	0
0	Mavs	0.0105311	-0.349855	0	0.401116	0.0898506	0	0.0498564	0.23694	0	0.0979604	-0.202773	0
0	Foxg1	0.00170199	-0.351165	0	0.78239	0.0232979	0	1.92e-05	0.470605	0	0.314775	0.0961404	0
0	Zfp691	0.00981054	-0.352453	0	0.595773	0.0563616	0	0.962859	0.00541436	0	0.00195364	-0.403404	0
0	Dot1l	0.00635754	-0.352647	0	0.203453	0.128571	0	0.0147949	0.281301	0	0.0823908	-0.19991	0
0	Pgp	0.023907	-0.353222	0	0.34133	0.118227	0	0.0051457	0.406635	0	0.640436	-0.0648224	0
0	Ccbl2	0.0203877	-0.353264	0	0.99506	-0.000741736	0	1.77e-06	0.782501	0	0.0032031	0.429975	0
0	Idh3a	0.00149844	-0.353308	0	0.661764	0.036651	0	0.344881	-0.087367	0	1.98e-05	-0.477334	0
0	Fxyd6	0.00889796	-0.35369	0	0.760163	0.0320303	0	0.347994	-0.108757	0	0.000223028	-0.494471	0
0	2610507B11Rik	0.015881	-0.353765	0	0.369877	0.103719	0	0.339125	0.121387	0	0.0137907	-0.336094	0
0	Slc2a4	6.71e-05	-0.357239	0	0.764599	0.0190756	0	0.00885153	0.194692	0	0.0160901	-0.181616	0
0	Zfp46	0.0216091	-0.35742	0	0.341592	0.117376	0	0.149619	0.197148	0	0.0512781	-0.277648	0
0	Atg9a	0.000640544	-0.359418	0	0.194172	0.102766	0	0.000539968	0.330994	0	0.142022	-0.131187	0
0	Dhrs11	0.00490054	-0.359512	0	0.809143	-0.0236965	0	0.49878	0.0730524	0	0.0229969	-0.262763	0
0	Cpeb3	0.0484344	-0.360327	0	0.422054	-0.117499	0	0.00976192	0.438644	0	0.237076	0.195814	0
0	Gm10593	0.0195174	-0.360355	0	0.532866	-0.0758423	0	0.000100761	0.596458	0	0.0284196	0.311945	0
0	Rspo3	0.00599695	-0.361244	0	0.0257905	-0.236235	0	0.816984	-0.0257086	0	0.192114	-0.150718	0
0	Atp5g1	0.00610254	-0.362073	0	0.0283957	0.23298	0	0.000391	0.445208	0	0.19667	-0.149839	0
0	Cdh22	0.0374366	-0.362186	0	0.0430134	0.290236	0	4.09e-07	0.985333	0	0.0391833	0.33292	0
0	Gys1	0.00120776	-0.364667	0	0.60376	0.0438904	0	7.21e-05	0.426479	0	0.850131	0.0179219	0
0	Fsd2	0.00890483	-0.366072	0	0.226934	0.132853	0	0.459552	-0.0884495	0	4.07e-05	-0.58737	0
0	Bahcc1	0.0202105	-0.367961	0	0.533176	0.0778582	0	0.0205825	0.332221	0	0.419656	-0.113601	0
0	Gm3883	0.0146452	-0.368497	0	0.426785	0.0943172	0	0.000271564	0.533932	0	0.592751	0.0711174	0
0	Rai1	0.020286	-0.369117	0	0.957691	-0.00662997	0	0.148384	0.201935	0	0.258564	-0.160555	0
0	Slc35e1	0.000245843	-0.369949	0	0.327818	0.0724626	0	1.34e-07	0.557611	0	0.169916	0.115206	0
0	Lynx1	0.0096695	-0.370738	0	0.342183	0.106523	0	0.000256254	-0.505894	0	1.21e-08	-0.983159	0
0	Ndrg3	0.0390393	-0.370933	0	0.688155	0.057374	0	1.68e-06	0.935958	0	0.00346944	0.507648	0
0	Thbs3	0.0449179	-0.371419	0	0.0842193	0.261579	0	5.18e-05	0.764686	0	0.429355	0.131682	0
0	Gm10053	0.00645677	-0.372046	0	0.682967	0.0430785	0	0.937236	-0.0090974	0	0.00116445	-0.424223	0
0	Acacb	0.0364838	-0.373041	0	0.760762	0.0431205	0	0.0270635	0.358858	0	0.718934	-0.0573016	0
0	Gm20518	0.00705419	-0.373256	0	0.565279	0.0616933	0	0.0149605	0.301529	0	0.272377	-0.13342	0
0	Tnxb	0.0329939	-0.37352	0	0.862696	-0.0240045	0	0.0295157	0.345998	0	0.982011	-0.00351725	0
0	Nceh1	0.0208003	-0.373864	0	0.919492	-0.0128538	0	0.20964	0.177497	0	0.205699	-0.183512	0
0	Cdc14a	0.0363488	-0.374219	0	0.871009	0.0230424	0	0.116175	0.249979	0	0.359229	-0.147277	0
0	Thrb	0.034313	-0.376686	0	0.587746	-0.0766789	0	0.797442	0.039742	0	0.108825	-0.260271	0
0	Sipa1l2	0.0276593	-0.378545	0	0.914731	0.014541	0	0.3917	0.128412	0	0.0910808	-0.264674	0
0	Ccbe1	0.0365564	-0.379134	0	0.0764545	-0.262318	0	0.104728	0.262241	0	0.371924	0.14543	0
0	Pdss1	0.0121509	-0.380193	0	0.317705	0.11913	0	0.0264868	0.300862	0	0.142768	-0.198452	0
0	Lrp4	0.00835093	-0.382673	0	0.615462	0.0565697	0	0.839195	0.0250146	0	0.00257574	-0.41422	0
0	Cd28	0.0288562	-0.385149	0	0.592598	-0.0747267	0	6.19e-06	0.840338	0	0.0019637	0.529911	0
0	Sec31b	0.0486776	-0.385185	0	0.736708	0.052402	0	0.257163	0.195801	0	0.174284	-0.241792	0
0	Ttc19	0.000852344	-0.386832	0	0.0760874	0.157574	0	0.000875496	0.349445	0	0.0521973	-0.194962	0
0	Kcna7	0.00243012	-0.388195	0	0.964092	0.00436476	0	0.350241	-0.100243	0	9.28e-05	-0.492809	0
0	Oxct1	0.00571097	-0.389735	0	0.96259	0.00508375	0	0.0123453	-0.315458	0	2.55e-06	-0.710281	0
0	Hccs	0.0231618	-0.38998	0	0.406898	0.112887	0	0.816411	0.0344552	0	0.00428423	-0.468405	0
0	Nmnat3	0.0120136	-0.391528	0	0.199514	0.158169	0	0.00092573	0.488916	0	0.656693	-0.0607809	0
0	Kdm6b	0.00403776	-0.392111	0	0.596901	0.0553067	0	0.947113	-0.00758975	0	0.000526039	-0.455004	0
0	Clcnkb	0.00948507	-0.396532	0	0.846431	-0.0229839	0	8.74e-06	0.699321	0	0.0200847	0.325766	0
0	Extl1	0.0115189	-0.396928	0	0.800899	-0.0308639	0	0.000965487	0.490283	0	0.369701	0.124222	0
0	Oaz2-ps	0.00474873	-0.397159	0	0.38904	-0.0935527	0	0.319944	-0.118747	0	0.00151769	-0.422352	0
0	Gm13307	0.0134007	-0.3984	0	0.816907	0.0291348	0	0.0117844	0.368321	0	0.675751	-0.0592078	0
0	Gfm1	0.000306764	-0.399346	0	0.709928	0.0300959	0	0.168174	0.124302	0	0.00209973	-0.305145	0
0	Ano8	0.00216923	-0.399902	0	0.681913	0.0405137	0	0.115558	-0.174232	0	5.53e-06	-0.614642	0
0	Ahnak2	0.0480927	-0.400065	0	0.645441	0.0743547	0	0.0254104	0.413962	0	0.739022	-0.0604484	0
0	Mrs2	0.0222608	-0.402224	0	0.235815	0.166304	0	0.105498	0.251858	0	0.0495558	-0.316672	0
0	Trp53inp2	0.014003	-0.403653	0	0.243701	0.151456	0	0.179714	-0.191946	0	1.49e-05	-0.747054	0
0	Dvl3	0.0277108	-0.403729	0	0.219409	0.180364	0	0.0530436	0.318103	0	0.110456	-0.26599	0
0	Nox4	0.0256921	-0.403956	0	0.800901	0.0360461	0	0.000121985	0.692222	0	0.124195	0.252222	0
1	Ltbp4_1	0.0347586	-0.40575	0	0.505502	0.101865	0	0.00578915	-0.494861	0	2.35e-06	-1.00247	1
0	2210407C18Rik	0.0416642	-0.406581	0	0.47439	-0.114052	0	0.00228755	0.578948	0	0.116381	0.28642	0
0	Gm13301	0.0498672	-0.407369	0	0.630581	-0.0798104	0	0.0112056	0.488885	0	0.38927	0.161333	0
0	Mylk	0.0442668	-0.407603	0	0.371545	0.145143	0	0.00829684	0.497955	0	0.762593	-0.0547909	0
0	Sco2	0.0288199	-0.407876	0	0.220193	0.183302	0	0.0360579	0.353041	0	0.158284	-0.238133	0
0	Qrsl1	0.014959	-0.412481	0	0.266452	0.14896	0	0.636484	0.0688496	0	0.00240689	-0.492596	0
0	Hhipl1	0.0404481	-0.412854	0	0.181436	-0.217462	0	0.00338282	0.557386	0	0.0519748	0.362004	0
0	Dupd1	0.00328951	-0.41387	0	0.253241	0.124077	0	0.717153	-0.0426901	0	4.1e-05	-0.580632	0
0	Susd6	0.0195852	-0.415534	0	0.952121	0.00840083	0	0.00132675	0.54205	0	0.454545	0.11812	0
0	Dst	0.0363606	-0.416762	0	0.120352	0.250852	0	0.373131	0.155438	0	0.00700013	-0.512174	0
0	Msi2	0.000194803	-0.418348	0	0.553959	0.0483059	0	0.0497334	0.18137	0	0.00388164	-0.285274	0
0	Cdkl1	0.00412896	-0.419038	0	0.459667	0.0830704	0	0.00749097	0.350316	0	0.233037	-0.151785	0
0	Ogdh	0.000176319	-0.419401	0	0.979834	0.00204717	0	0.749222	-0.0283781	0	2.82e-05	-0.449822	0
0	Cluh	0.00177117	-0.419413	0	0.144587	0.150456	0	0.0674559	0.209179	0	0.00339372	-0.360697	0
0	Tob1	0.03976	-0.419445	0	0.0243168	0.382391	0	0.12085	0.281847	0	0.00753072	-0.519996	0
0	Tmem201	0.00122506	-0.419849	0	0.150791	0.142413	0	0.0136163	0.278437	0	0.0140601	-0.283826	0
1	Mb	0.0120762	-0.420221	0	0.434428	0.102537	0	0.000488512	-0.55929	0	4.14e-08	-1.08205	1
0	Gm20544	0.00561767	-0.421921	0	0.504358	0.0785552	0	0.803482	0.0320021	0	0.00125071	-0.468477	0
0	Osr2	0.000647779	-0.422623	0	0.204382	0.118174	0	0.00291584	0.325283	0	0.0440578	-0.215514	0
1	Cys1	0.031688	-0.422952	0	3.87e-05	-0.753519	1	0.376672	-0.152187	0	0.31295	0.178377	0
0	Pcyt2	0.00644082	-0.42479	0	0.642145	0.055973	0	0.00209065	0.443129	0	0.780722	-0.0376375	0
0	Ppp1r12b	0.00723025	-0.428352	0	0.440314	0.0955734	0	0.048366	0.276449	0	0.0820925	-0.247481	0
0	Msrb1	0.0336824	-0.429292	0	0.483517	0.112713	0	0.000179779	0.751198	0	0.250836	0.209191	0
0	Scn5a	0.0428908	-0.432914	0	0.617021	0.0852343	0	2.93e-05	0.920659	0	0.0425637	0.402515	0
0	Esrrb	0.000364451	-0.436588	0	0.369304	0.081176	0	0.698796	0.0381412	0	4.83e-05	-0.479617	0
0	Foxo6	0.0322243	-0.437459	0	0.429783	-0.128426	0	0.0045909	-0.541727	0	5.93e-05	-0.850759	0
0	Tmem63b	0.000187315	-0.439265	0	0.40625	0.0711448	0	0.000190482	0.397321	0	0.243053	-0.113088	0
0	Frem2	0.00663355	-0.441121	0	0.562096	-0.0728879	0	0.0114245	0.368914	0	0.996157	0.000677907	0
0	Esrra	0.000711254	-0.442414	0	0.617346	0.0485431	0	0.0485656	0.21733	0	0.0171586	-0.273624	0
0	Ntn4	0.00204736	-0.444066	0	0.431138	0.0861859	0	0.425213	0.0957624	0	0.00126934	-0.434489	0
0	Abat	0.0188331	-0.445484	0	0.999849	-2.88542e-05	0	0.134296	0.249555	0	0.247423	-0.195899	0
0	Trak1	0.00323581	-0.448997	0	0.636831	0.0549596	0	0.893941	-0.0169922	0	0.000392674	-0.520956	0
1	Ptpru	0.0170804	-0.456789	0	0.118461	0.239618	0	1.92e-07	1.11763	1	0.0177436	0.421231	0
0	Slc26a10	0.0391459	-0.460151	0	0.666846	-0.0764035	0	0.98789	0.0029545	0	0.0638754	-0.380799	0
0	Alpl	0.0142333	-0.46309	0	0.433396	0.116285	0	0.139542	-0.244012	0	2.71e-05	-0.823381	0
0	Mtfp1	0.0143251	-0.467488	0	0.911194	0.0166389	0	0.306462	-0.168912	0	0.000506415	-0.65304	0
0	Gdf10	0.0282453	-0.468817	0	0.707209	-0.0635011	0	0.00916816	0.513824	0	0.568607	0.108504	0
0	Rhot2	2.4e-05	-0.469004	0	0.590343	0.0417476	0	0.0303895	0.191752	0	0.000927747	-0.318999	0
0	Cs	0.000179233	-0.472898	0	0.487806	0.0636272	0	0.888129	0.0140839	0	1.91e-05	-0.522432	0
0	Corin	0.0107297	-0.47504	0	0.832223	-0.030687	0	0.0113797	0.426415	0	0.912233	-0.0179384	0
0	Stk33	0.0359293	-0.475567	0	0.185363	0.241987	0	0.000306038	0.804937	0	0.665975	0.0873814	0
0	Taco1	0.0111152	-0.479092	0	0.75687	0.0454989	0	0.248156	-0.188245	0	0.000159639	-0.712833	0
0	Hmcn2	0.0188744	-0.4794	0	0.683809	0.0653655	0	0.0258347	0.410091	0	0.456895	-0.134686	0
0	Usp54	0.049766	-0.481701	0	0.899012	-0.0248438	0	0.000113933	0.953794	0	0.030478	0.496943	0
0	Got1	0.000259437	-0.487201	0	0.94446	0.00676478	0	0.106958	0.175876	0	0.00651803	-0.31809	0
0	Gm17167	0.0244434	-0.493311	0	0.748692	0.0554178	0	0.000358933	0.762519	0	0.276222	0.213789	0
0	Gpt	0.000680757	-0.494973	0	0.845301	0.0210817	0	0.337619	0.114527	0	0.00239636	-0.401522	0
0	Vwf	0.017839	-0.497751	0	0.455138	0.123693	0	1.6e-05	0.931615	0	0.102173	0.310166	0
0	Dlk1	0.00471719	-0.499975	0	0.501414	0.0915983	0	0.000132157	0.653161	0	0.686737	0.0615965	0
0	Stc1	0.0188106	-0.500773	0	0.235192	0.201182	0	0.00771312	0.522156	0	0.342941	-0.179802	0
0	Ndst1	0.0427094	-0.504248	0	0.465409	0.145156	0	0.844986	0.0424482	0	0.0102395	-0.606953	0
0	Dusp1	0.0276814	-0.505576	0	0.342944	0.173422	0	0.12449	0.312247	0	0.0802074	-0.366744	0
0	Best3	0.0442696	-0.507529	0	0.151625	0.293335	0	0.565124	-0.127063	0	0.000281531	-0.927924	0
0	Slc41a1	0.00178559	-0.509785	0	0.569961	0.0701145	0	0.0098195	0.370655	0	0.138104	-0.209243	0
0	Myrip	0.00659223	-0.512699	0	0.969633	-0.00554192	0	3.5e-06	0.9114	0	0.0188422	0.404238	0
0	Cox10	0.000174207	-0.513695	0	0.545116	0.0600612	0	0.00117238	0.388641	0	0.104131	-0.185126	0
0	Prr15	0.0352527	-0.515074	0	0.286267	-0.208999	0	0.461633	-0.157398	0	0.0407774	-0.463472	0
0	Mn1	0.0295047	-0.517879	0	0.282588	-0.204273	0	0.0558795	0.40794	0	0.656062	0.0943307	0
0	Nanp	0.0339603	-0.521558	0	0.088166	-0.3413	0	0.64027	0.100103	0	0.714755	-0.0801581	0
0	Adcy9	0.0277752	-0.524346	0	0.941749	0.0137552	0	0.0152171	0.529071	0	0.965942	-0.00903353	0
0	Itga8	0.00975366	-0.533249	0	0.473309	0.11542	0	0.0302267	0.397573	0	0.170406	-0.251092	0
1	Ldlrad3	0.0431583	-0.536168	0	0.132909	0.323543	0	4.3e-08	1.70386	1	0.00123652	0.844153	0
0	Cdc37l1	0.0116945	-0.544925	0	0.109329	0.275901	0	0.00428506	0.56883	0	0.189729	-0.252001	0
0	Myh11	0.0474111	-0.548286	0	0.516495	0.143472	0	0.0159453	0.614418	0	0.754986	-0.0773378	0
1	Hlf	0.044092	-0.552495	0	1.13e-05	-1.15299	1	0.264022	-0.270579	0	0.18584	0.329927	0
1	Sh2d4a	0.048076	-0.563429	0	0.0913453	0.39357	0	0.82946	-0.0536779	0	0.00042594	-1.01068	1
0	Lix1	0.0434868	-0.570432	0	0.164377	0.318103	0	0.00660946	0.716894	0	0.498647	-0.171638	0
0	Pim3	0.0292012	-0.572184	0	0.74867	-0.066518	0	0.000185325	0.970368	0	0.0540141	0.4647	0
0	Pdp2	0.00643025	-0.576157	0	0.778354	-0.0459139	0	0.385014	-0.156384	0	0.000752688	-0.686626	0
0	Sfrp1	0.0182132	-0.579851	0	0.364853	-0.175881	0	0.00368599	0.663591	0	0.236465	0.259628	0
0	St8sia5	0.0422629	-0.581452	0	0.169662	0.318068	0	0.198186	0.326192	0	0.0317357	-0.573332	0
0	Tsc22d3	0.0123022	-0.582488	0	0.0945548	-0.311055	0	6.74e-05	0.921711	0	0.00324644	0.650277	0
1	Egln3	0.0306053	-0.585113	1	0.10231	0.358408	0	0.0210341	0.569034	0	0.127583	-0.374484	0
1	Gm42791	0.0467082	-0.586185	1	0.614877	-0.11837	0	0.100924	0.432842	0	0.894547	-0.0349745	0
1	Klhl33	0.0269609	-0.593437	1	0.72132	-0.0756386	0	0.0477834	-0.476633	0	0.000235619	-0.994433	0
1	Fzd4	0.0181435	-0.597239	1	0.0329552	-0.440935	0	0.136758	0.330226	0	0.437659	0.173933	0
1	Tob2	0.0266352	-0.60212	1	0.989356	-0.00286081	0	0.00887794	0.655581	0	0.815293	0.0563199	0
1	Bdh1	0.0065567	-0.614651	1	0.431494	-0.137938	0	0.80218	-0.0479408	0	0.0115969	-0.524652	0
1	Nek10	0.00327167	-0.632855	1	0.450051	0.1245	0	0.000285585	0.738647	0	0.919142	-0.0187114	0
1	Dusp7	0.0044731	-0.635459	1	0.00882186	-0.477918	0	0.378646	0.166561	0	0.962645	0.00901746	0
1	Gm2163	0.0248367	-0.637457	1	0.60342	-0.116648	0	0.00467385	0.748513	0	0.369252	0.227704	0
1	Kcnc1	0.000672466	-0.639829	1	0.145379	0.206981	0	0.000115701	0.67855	0	0.287897	-0.168254	0
1	Ms4a4a	0.0120431	-0.640722	1	0.221629	0.246335	0	8.21e-08	1.55148	1	0.00561759	0.664428	0
1	Sorbs1	0.027434	-0.643525	1	0.585532	0.126008	0	0.00166647	0.871481	0	0.694297	0.101946	0
1	Armc2	0.00309602	-0.646029	1	0.0960851	0.283791	0	0.000158248	0.788385	0	0.451481	-0.141433	0
1	C7	0.0266092	-0.648657	1	0.555113	-0.136709	0	8.18e-06	1.36742	1	0.00247328	0.855472	0
1	Slc41a3	0.0207826	-0.652373	1	0.00116372	0.795135	1	0.279706	-0.265846	0	1.55e-07	-1.71335	1
1	Lrrc52	0.0142561	-0.665359	1	0.672645	0.0897693	0	0.111029	0.379477	0	0.123116	-0.375658	0
1	Fam214a	0.039008	-0.679083	1	0.607297	-0.134607	0	0.0112727	0.770618	0	0.443683	0.226139	0
1	A930018M24Rik	0.0212974	-0.681263	1	0.881377	0.0347369	0	0.0747367	-0.468244	0	9.01e-05	-1.18424	1
1	Klf15	0.0321788	-0.690782	1	0.672854	0.107982	0	0.0025516	0.91963	0	0.674084	0.120869	0
1	Gm20490	0.009118	-0.695085	1	0.509639	-0.136856	0	0.26604	0.255041	0	0.198654	-0.303182	0
1	Scgb3a1	0.0296052	-0.701182	1	0.165602	-0.359623	0	2.07e-13	3.61111	1	3.91e-12	3.26956	1
1	Acer2	0.00961911	-0.708705	1	0.446922	-0.162444	0	2.62e-07	1.55478	1	0.00020781	1.00852	1
1	Nos1	0.00315388	-0.722877	1	0.0371387	0.404467	0	0.716229	0.0744369	0	2.3e-05	-1.0529	1
1	Fmo2	0.0137597	-0.738748	1	0.00730005	-0.671536	1	1.11e-05	1.35779	1	3.2e-05	1.29058	1
1	Klhl38	0.032545	-0.765364	1	0.95705	0.0152692	0	0.0325649	0.693195	0	0.783933	-0.0874375	0							Kelch-like (KLHL) genes encode substrate-specific adapters for cullin E3 ubiquitination that play a major role in targeting specific proteins for degradation and thus affect differentiation and homeostasis [5,6].
1	Gadd45g	0.00845223	-0.775374	1	0.89701	-0.0295233	0	0.000143256	1.09041	1	0.185829	0.344556	0
1	Gm21857	0.0240615	-0.785644	1	0.580026	0.152274	0	0.0854226	0.531928	0	0.194865	-0.405992	0
1	Zbtb16	0.0301436	-0.851602	1	0.362653	0.28494	0	0.00018402	1.45422	1	0.366449	0.317675	0
1	Sv2c	0.0120808	-0.877677	1	0.0392632	0.584058	0	0.281072	0.325582	0	0.000833086	-1.13615	1
1	Mafb	0.00102546	-0.895636	1	0.893878	-0.0271736	0	0.000443046	0.881226	0	0.955537	0.0127689	0
1	Cyp1a1	0.00100546	-0.949307	1	0.89383	0.028753	0	0.000250701	0.981692	0	0.988049	0.00363102	0
1	Atn1_1	0.0114746	-1.00695	1	0.433355	0.244327	0	0.424895	0.272991	0	0.00847572	-0.978279	0
1	Ddit4	0.00508402	-1.15886	1	0.930383	-0.02775	0	1.71e-07	2.38026	1	0.00145573	1.24914	1
1	Foxo6os	0.0300452	-1.30863	1	0.346768	0.45249	0	0.0606812	1.01368	0	0.170576	-0.747441	0
1	Arrdc2	0.0150125	-1.41015	1	0.44228	-0.350263	0	9.77e-06	2.65284	1	0.00382564	1.59296	1
1	Mettl21e	0.00652339	-1.56564	1	0.140602	0.667111	0	0.362157	0.446976	0	0.00117672	-1.78578	1
1	Gm9755	0.00289391	-1.89653	1	0.415788	0.396357	0	0.00333467	1.68854	1	0.27198	-0.604347	0
