# Supplementary material for: The myokine Fibcd1 is an endogenous determinant of myofiber size and mitigates cancer-induced myofiber atrophy
Source: Nat Commun. 2022 May 2;13:2370. doi: 10.1038/s41467-022-30120-1 (PMC9061726; doi:10.1038/s41467-022-30120-1)
Supplement: Supplementary file 10 — Source Data File [file 41467_2022_30120_MOESM10_ESM.xlsx]

## Sheet: Fig1-part1
Genotype	Length (m)			Width (m)			Area (m2)				Two way anova with Dunnett's multiple comparison test used								Two way anova with Dunnett's multiple comparison test used
Row statistics	Mean	SD	N	Mean	SD	N	Mean	SD	N		Because the controls are pretty similar in values, one of the controls (first one-HMS17) is used as control for statistical purposes
Dmef2>whiteRNAi-1	335.112	28.067	9	189.964	18.3631	9	62826.3	3934.78	9		Within each column, compare rows (simple effects within columns)								Within each column, compare rows (simple effects within columns)
Dmef>GFPRNAi	344.05	30.3315	6	203.01	13.7773	6	69544.1	7554.56	6
Dmef2>whiteRNAi-2	334.298	26.8301	10	203.825	8.7096	10	67219.7	7411.25	10		Number of families	3							Number of families	2
Dmef2>yellowRNAi	307.7	8.60982	4	220.167	18.0554	4	66190.7	2773.68	4		Number of comparisons per family	19							Number of comparisons per family	19
Dmef2>cg25cRNAi-1	178.749	36.7225	14	80.5987	16.1856	14	14403	3936.82	14		Alpha	0.05							Alpha	0.05
Dmef2>cg25cRNAi-2	179.727	23.5833	14	75.0601	8.60845	14	13509.9	2006.56	14
Dmef2>dppRNAi-1	185.695	41.3695	17	88.2962	11.8042	17	16820.8	4037.66	17		Dunnett's multiple comparisons test	Mean Diff.	95% CI of diff.	Significant?	Summary	Adjusted P Value			Dunnett's multiple comparisons test	Mean Diff.	95% CI of diff.	Significant?	Summary	Adjusted P Value
Dmef2>dppRNAi-2	180.37	41.0639	20	86.1645	12.8133	20	15865.9	5833.41	20
Dmef2>dppRNAi-3	164.735	33.0009	19	85.6647	12.7349	19	14202.8	2894.47	19		Length (m)								Length (m)
Dmef2>dppRNAi-4	243.807	23.4676	20	143.647	17.8915	20	34875.1	4998.52	20		Dmef2>whiteRNAi-1 vs. Dmef>GFPRNAi	-8.938	-5375 to 5357	No	ns	> 0.9999			Dmef2>whiteRNAi-1 vs. Dmef>GFPRNAi	-8.938	-51.79 to 33.92	No	ns	0.9991
Dmef2>rfabgRNAi	204.824	36.3114	10	108.306	38.1796	10	22403.4	8684.67	10		Dmef2>whiteRNAi-1 vs. Dmef2>whiteRNAi-2	0.8146	-4677 to 4679	No	ns	> 0.9999			Dmef2>whiteRNAi-1 vs. Dmef2>whiteRNAi-2	0.8146	-36.54 to 38.17	No	ns	> 0.9999
Dmef2>anceRNAi	237.702	59.2799	12	80.3859	10.0415	12	20014.6	5644.41	12		Dmef2>whiteRNAi-1 vs. Dmef2>yellowRNAi	27.41	-6091 to 6145	No	ns	> 0.9999			Dmef2>whiteRNAi-1 vs. Dmef2>yellowRNAi	27.41	-21.45 to 76.27	No	ns	0.6631
Dmef2>CG8642RNAi	251.25	28.212	20	123.233	20.3596	20	31254.9	6557	20		Dmef2>whiteRNAi-1 vs. Dmef2>cg25cRNAi-1	156.4	-4193 to 4506	No	ns	0.9999			Dmef2>whiteRNAi-1 vs. Dmef2>cg25cRNAi-1	156.4	121.6 to 191.1	Yes	****	< 0.0001
Dmef2>SPARCRNAi-1	222.596	46.2492	18	95.3531	12.9092	18	21120.9	4308.06	18		Dmef2>whiteRNAi-1 vs. Dmef2>cg25cRNAi-2	155.4	-4194 to 4505	No	ns	0.9999			Dmef2>whiteRNAi-1 vs. Dmef2>cg25cRNAi-2	155.4	120.6 to 190.1	Yes	****	< 0.0001
Dmef2>SPARCRNAi-2	279.057	40.3438	18	119.339	19.6802	18	34418.7	7837.33	18		Dmef2>whiteRNAi-1 vs. Dmef2>dppRNAi-1	149.4	-4048 to 4346	No	ns	0.9999			Dmef2>whiteRNAi-1 vs. Dmef2>dppRNAi-1	149.4	115.9 to 182.9	Yes	****	< 0.0001
Dmef2>SPARCRNAi-3	279.886	38.4412	15	144.173	18.4897	15	40353.5	8706.91	15		Dmef2>whiteRNAi-1 vs. Dmef2>dppRNAi-2	154.7	-3932 to 4241	No	ns	0.9999			Dmef2>whiteRNAi-1 vs. Dmef2>dppRNAi-2	154.7	122.1 to 187.4	Yes	****	< 0.0001
Dmef2>SPARCRNAi-4	307.447	21.8994	8	149.765	7.6106	8	47053.4	4588.05	8		Dmef2>whiteRNAi-1 vs. Dmef2>dppRNAi-3	170.4	-3949 to 4290	No	ns	0.9999			Dmef2>whiteRNAi-1 vs. Dmef2>dppRNAi-3	170.4	137.5 to 203.3	Yes	****	< 0.0001
Dmef2>mfasRNAi	335.257	30.706	11	111.558	13.3291	11	39604.4	6578.18	11		Dmef2>whiteRNAi-1 vs. Dmef2>dppRNAi-4	91.31	-3995 to 4178	No	ns	> 0.9999			Dmef2>whiteRNAi-1 vs. Dmef2>dppRNAi-4	91.31	58.67 to 123.9	Yes	****	< 0.0001
Dmef2>bnlRNAi	279.536	28.8637	10	154.381	11.673	10	43202.1	6932.01	10		Dmef2>whiteRNAi-1 vs. Dmef2>rfabgRNAi	130.3	-4548 to 4808	No	ns	> 0.9999			Dmef2>whiteRNAi-1 vs. Dmef2>rfabgRNAi	130.3	92.93 to 167.6	Yes	****	< 0.0001
Dmef2>lanB1RNAi	400.84	41.3032	11	158.585	15.7668	11	64318.2	10506.1	11		Dmef2>whiteRNAi-1 vs. Dmef2>anceRNAi	97.41	-4392 to 4587	No	ns	> 0.9999			Dmef2>whiteRNAi-1 vs. Dmef2>anceRNAi	97.41	61.56 to 133.3	Yes	****	< 0.0001
											Dmef2>whiteRNAi-1 vs. Dmef2>CG8642RNAi	83.86	-4003 to 4170	No	ns	> 0.9999			Dmef2>whiteRNAi-1 vs. Dmef2>CG8642RNAi	83.86	51.23 to 116.5	Yes	****	< 0.0001
Mean±SD used for graph											Dmef2>whiteRNAi-1 vs. Dmef2>SPARCRNAi-1	112.5	-4044 to 4269	No	ns	> 0.9999			Dmef2>whiteRNAi-1 vs. Dmef2>SPARCRNAi-1	112.5	79.32 to 145.7	Yes	****	< 0.0001
											Dmef2>whiteRNAi-1 vs. Dmef2>SPARCRNAi-2	56.06	-4100 to 4212	No	ns	> 0.9999			Dmef2>whiteRNAi-1 vs. Dmef2>SPARCRNAi-2	56.06	22.86 to 89.25	Yes	****	< 0.0001
											Dmef2>whiteRNAi-1 vs. Dmef2>SPARCRNAi-3	55.23	-4238 to 4348	No	ns	> 0.9999			Dmef2>whiteRNAi-1 vs. Dmef2>SPARCRNAi-3	55.23	20.94 to 89.51	Yes	****	< 0.0001
											Dmef2>whiteRNAi-1 vs. Dmef2>SPARCRNAi-4	27.66	-4919 to 4975	No	ns	> 0.9999			Dmef2>whiteRNAi-1 vs. Dmef2>SPARCRNAi-4	27.66	-11.84 to 67.17	No	ns	0.3618
											Dmef2>whiteRNAi-1 vs. Dmef2>mfasRNAi	-0.1451	-4576 to 4576	No	ns	> 0.9999			Dmef2>whiteRNAi-1 vs. Dmef2>mfasRNAi	-0.1451	-36.69 to 36.40	No	ns	> 0.9999
											Dmef2>whiteRNAi-1 vs. Dmef2>bnlRNAi	55.58	-4622 to 4733	No	ns	> 0.9999			Dmef2>whiteRNAi-1 vs. Dmef2>bnlRNAi	55.58	18.22 to 92.93	Yes	***	0.0004
											Dmef2>whiteRNAi-1 vs. Dmef2>lanB1RNAi	-65.73	-4642 to 4510	No	ns	> 0.9999			Dmef2>whiteRNAi-1 vs. Dmef2>lanB1RNAi	-65.73	-102.3 to -29.18	Yes	****	< 0.0001
											Width (m)								Width (m)
											Dmef2>whiteRNAi-1 vs. Dmef>GFPRNAi	-13.05	-5379 to 5353	No	ns	> 0.9999			Dmef2>whiteRNAi-1 vs. Dmef>GFPRNAi	-13.05	-55.90 to 29.81	No	ns	0.9943
											Dmef2>whiteRNAi-1 vs. Dmef2>whiteRNAi-2	-13.86	-4692 to 4664	No	ns	> 0.9999			Dmef2>whiteRNAi-1 vs. Dmef2>whiteRNAi-2	-13.86	-51.22 to 23.50	No	ns	0.9753
											Dmef2>whiteRNAi-1 vs. Dmef2>yellowRNAi	-30.2	-6148 to 6088	No	ns	> 0.9999			Dmef2>whiteRNAi-1 vs. Dmef2>yellowRNAi	-30.2	-79.06 to 18.66	No	ns	0.5317
											Dmef2>whiteRNAi-1 vs. Dmef2>cg25cRNAi-1	109.4	-4240 to 4459	No	ns	> 0.9999			Dmef2>whiteRNAi-1 vs. Dmef2>cg25cRNAi-1	109.4	74.63 to 144.1	Yes	****	< 0.0001
											Dmef2>whiteRNAi-1 vs. Dmef2>cg25cRNAi-2	114.9	-4235 to 4465	No	ns	> 0.9999			Dmef2>whiteRNAi-1 vs. Dmef2>cg25cRNAi-2	114.9	80.16 to 149.6	Yes	****	< 0.0001
											Dmef2>whiteRNAi-1 vs. Dmef2>dppRNAi-1	101.7	-4095 to 4299	No	ns	> 0.9999			Dmef2>whiteRNAi-1 vs. Dmef2>dppRNAi-1	101.7	68.15 to 135.2	Yes	****	< 0.0001
											Dmef2>whiteRNAi-1 vs. Dmef2>dppRNAi-2	103.8	-3983 to 4190	No	ns	> 0.9999			Dmef2>whiteRNAi-1 vs. Dmef2>dppRNAi-2	103.8	71.16 to 136.4	Yes	****	< 0.0001
											Dmef2>whiteRNAi-1 vs. Dmef2>dppRNAi-3	104.3	-4016 to 4224	No	ns	> 0.9999			Dmef2>whiteRNAi-1 vs. Dmef2>dppRNAi-3	104.3	71.40 to 137.2	Yes	****	< 0.0001
											Dmef2>whiteRNAi-1 vs. Dmef2>dppRNAi-4	46.32	-4040 to 4133	No	ns	> 0.9999			Dmef2>whiteRNAi-1 vs. Dmef2>dppRNAi-4	46.32	13.68 to 78.95	Yes	***	0.0008
											Dmef2>whiteRNAi-1 vs. Dmef2>rfabgRNAi	81.66	-4596 to 4760	No	ns	> 0.9999			Dmef2>whiteRNAi-1 vs. Dmef2>rfabgRNAi	81.66	44.30 to 119.0	Yes	****	< 0.0001
											Dmef2>whiteRNAi-1 vs. Dmef2>anceRNAi	109.6	-4380 to 4599	No	ns	> 0.9999			Dmef2>whiteRNAi-1 vs. Dmef2>anceRNAi	109.6	73.72 to 145.4	Yes	****	< 0.0001
											Dmef2>whiteRNAi-1 vs. Dmef2>CG8642RNAi	66.73	-4020 to 4153	No	ns	> 0.9999			Dmef2>whiteRNAi-1 vs. Dmef2>CG8642RNAi	66.73	34.09 to 99.37	Yes	****	< 0.0001
											Dmef2>whiteRNAi-1 vs. Dmef2>SPARCRNAi-1	94.61	-4062 to 4251	No	ns	> 0.9999			Dmef2>whiteRNAi-1 vs. Dmef2>SPARCRNAi-1	94.61	61.42 to 127.8	Yes	****	< 0.0001
											Dmef2>whiteRNAi-1 vs. Dmef2>SPARCRNAi-2	70.63	-4086 to 4227	No	ns	> 0.9999			Dmef2>whiteRNAi-1 vs. Dmef2>SPARCRNAi-2	70.63	37.43 to 103.8	Yes	****	< 0.0001
											Dmef2>whiteRNAi-1 vs. Dmef2>SPARCRNAi-3	45.79	-4247 to 4339	No	ns	> 0.9999			Dmef2>whiteRNAi-1 vs. Dmef2>SPARCRNAi-3	45.79	11.51 to 80.07	Yes	**	0.002
											Dmef2>whiteRNAi-1 vs. Dmef2>SPARCRNAi-4	40.2	-4907 to 4987	No	ns	> 0.9999			Dmef2>whiteRNAi-1 vs. Dmef2>SPARCRNAi-4	40.2	0.6898 to 79.71	Yes	*	0.0434
											Dmef2>whiteRNAi-1 vs. Dmef2>mfasRNAi	78.41	-4498 to 4654	No	ns	> 0.9999			Dmef2>whiteRNAi-1 vs. Dmef2>mfasRNAi	78.41	41.86 to 115.0	Yes	****	< 0.0001
											Dmef2>whiteRNAi-1 vs. Dmef2>bnlRNAi	35.58	-4642 to 4713	No	ns	> 0.9999			Dmef2>whiteRNAi-1 vs. Dmef2>bnlRNAi	35.58	-1.776 to 72.94	No	ns	0.0725
											Dmef2>whiteRNAi-1 vs. Dmef2>lanB1RNAi	31.38	-4545 to 4607	No	ns	> 0.9999			Dmef2>whiteRNAi-1 vs. Dmef2>lanB1RNAi	31.38	-5.167 to 67.92	No	ns	0.1418
											Area (m2)
											Dmef2>whiteRNAi-1 vs. Dmef>GFPRNAi	-6718	-12084 to -1352	Yes	**	0.0049
											Dmef2>whiteRNAi-1 vs. Dmef2>whiteRNAi-2	-4393	-9071 to 284.5	No	ns	0.0803
											Dmef2>whiteRNAi-1 vs. Dmef2>yellowRNAi	-3364	-9483 to 2754	No	ns	0.6904
											Dmef2>whiteRNAi-1 vs. Dmef2>cg25cRNAi-1	48423	44073 to 52773	Yes	****	< 0.0001
											Dmef2>whiteRNAi-1 vs. Dmef2>cg25cRNAi-2	49316	44967 to 53666	Yes	****	< 0.0001
											Dmef2>whiteRNAi-1 vs. Dmef2>dppRNAi-1	46006	41809 to 50202	Yes	****	< 0.0001
											Dmef2>whiteRNAi-1 vs. Dmef2>dppRNAi-2	46960	42874 to 51047	Yes	****	< 0.0001
											Dmef2>whiteRNAi-1 vs. Dmef2>dppRNAi-3	48623	44504 to 52743	Yes	****	< 0.0001
											Dmef2>whiteRNAi-1 vs. Dmef2>dppRNAi-4	27951	23865 to 32038	Yes	****	< 0.0001
											Dmef2>whiteRNAi-1 vs. Dmef2>rfabgRNAi	40423	35745 to 45101	Yes	****	< 0.0001
											Dmef2>whiteRNAi-1 vs. Dmef2>anceRNAi	42812	38322 to 47301	Yes	****	< 0.0001
											Dmef2>whiteRNAi-1 vs. Dmef2>CG8642RNAi	31571	27485 to 35658	Yes	****	< 0.0001
											Dmef2>whiteRNAi-1 vs. Dmef2>SPARCRNAi-1	41705	37549 to 45862	Yes	****	< 0.0001
											Dmef2>whiteRNAi-1 vs. Dmef2>SPARCRNAi-2	28408	24251 to 32564	Yes	****	< 0.0001
											Dmef2>whiteRNAi-1 vs. Dmef2>SPARCRNAi-3	22473	18180 to 26766	Yes	****	< 0.0001
											Dmef2>whiteRNAi-1 vs. Dmef2>SPARCRNAi-4	15773	10826 to 20720	Yes	****	< 0.0001
											Dmef2>whiteRNAi-1 vs. Dmef2>mfasRNAi	23222	18646 to 27798	Yes	****	< 0.0001
											Dmef2>whiteRNAi-1 vs. Dmef2>bnlRNAi	19624	14946 to 24302	Yes	****	< 0.0001
											Dmef2>whiteRNAi-1 vs. Dmef2>lanB1RNAi	-1492	-6068 to 3084	No	ns	0.9886

## Sheet: Fig1-part2 
Genotype	Length (m)			Width (m)			Area (m2)				Two way anova with Dunnett's multiple comparison test used							Two way anova with Dunnett's multiple comparison test used
Row statistics	Mean	SD	N	Mean	SD	N	Mean	SD	N		Dunnett's multiple comparisons test	Mean Diff.	95% CI of diff.	Significant?	Summary	Adjusted P Value		Within each column, compare rows (simple effects within columns)
Dmef2/+	332.653	45.5073	16	180.004	12.5358	16	59734.6	6797.27	16
Dmef2>InR	355.412	31.0524	16	214.636	15.011	16	73890	6188.07	16		Length (m)							Number of families	2
Dmef2>foxo	192.402	44.3299	12	75.6188	19.5773	12	14815	3121.74	12		Dmef2/+ vs. Dmef2>InR	-22.76	-3130 to 3084	No	ns	> 0.9999		Number of comparisons per family	8
Dmef2>myo	213.884	23.618	20	116.603	10.0192	20	24787.7	3972.72	20		Dmef2/+ vs. Dmef2>foxo	140.3	-3216 to 3496	No	ns	0.9999		Alpha	0.05
Dmef2>argos	306.821	29.3417	10	178.266	20.4941	10	54472.4	4824.36	10		Dmef2/+ vs. Dmef2>myo	118.8	-2829 to 3066	No	ns	0.9999
Dmef2>SPARC	366.334	26.3471	6	174.871	10.5795	6	63335	4821.27	6		Dmef2/+ vs. Dmef2>argos	25.83	-3517 to 3568	No	ns	> 0.9999		Dunnett's multiple comparisons test	Mean Diff.	95% CI of diff.	Significant?	Summary	Adjusted P Value
Dmef2>Gpb5	373.875	21.1332	5	179.868	6.78844	5	67104.8	4652.48	5		Dmef2/+ vs. Dmef2>SPARC	-33.68	-4241 to 4173	No	ns	> 0.9999
Dmef2>Pvf1	382.933	32.1182	19	186.724	12.1878	19	71584.2	5758.66	19		Dmef2/+ vs. Dmef2>Gpb5	-41.22	-4544 to 4461	No	ns	> 0.9999		Length (m)
Dmef2>Wnt4	402.335	47.8326	11	188.289	18.1869	11	75210.2	8767.32	11		Dmef2/+ vs. Dmef2>Pvf1	-50.28	-3032 to 2932	No	ns	> 0.9999		Dmef2/+ vs. Dmef2>InR	-22.76	-48.29 to 2.774	No	ns	0.1032
											Dmef2/+ vs. Dmef2>Wnt4	-69.68	-3512 to 3372	No	ns	> 0.9999		Dmef2/+ vs. Dmef2>foxo	140.3	112.7 to 167.8	Yes	****	< 0.0001
Mean±SD used for graph																		Dmef2/+ vs. Dmef2>myo	118.8	94.55 to 143.0	Yes	****	< 0.0001
											Width (m)							Dmef2/+ vs. Dmef2>argos	25.83	-3.281 to 54.94	No	ns	0.1058
											Dmef2/+ vs. Dmef2>InR	-34.63	-3142 to 3072	No	ns	> 0.9999		Dmef2/+ vs. Dmef2>SPARC	-33.68	-68.25 to 0.8912	No	ns	0.0598
											Dmef2/+ vs. Dmef2>foxo	104.4	-3252 to 3460	No	ns	0.9999		Dmef2/+ vs. Dmef2>Gpb5	-41.22	-78.22 to -4.222	Yes	*	0.0213
											Dmef2/+ vs. Dmef2>myo	63.4	-2884 to 3011	No	ns	> 0.9999		Dmef2/+ vs. Dmef2>Pvf1	-50.28	-74.79 to -25.78	Yes	****	< 0.0001
											Dmef2/+ vs. Dmef2>argos	1.738	-3541 to 3544	No	ns	> 0.9999		Dmef2/+ vs. Dmef2>Wnt4	-69.68	-97.97 to -41.40	Yes	****	< 0.0001
											Dmef2/+ vs. Dmef2>SPARC	5.133	-4202 to 4212	No	ns	> 0.9999
											Dmef2/+ vs. Dmef2>Gpb5	0.1354	-4502 to 4503	No	ns	> 0.9999		Width (m)
											Dmef2/+ vs. Dmef2>Pvf1	-6.72	-2989 to 2975	No	ns	> 0.9999		Dmef2/+ vs. Dmef2>InR	-34.63	-60.17 to -9.100	Yes	**	0.0026
											Dmef2/+ vs. Dmef2>Wnt4	-8.285	-3450 to 3434	No	ns	> 0.9999		Dmef2/+ vs. Dmef2>foxo	104.4	76.81 to 132.0	Yes	****	< 0.0001
																		Dmef2/+ vs. Dmef2>myo	63.4	39.18 to 87.62	Yes	****	< 0.0001
											Area (m2)							Dmef2/+ vs. Dmef2>argos	1.738	-27.37 to 30.85	No	ns	0.9998
											Dmef2/+ vs. Dmef2>InR	-14155	-17263 to -11048	Yes	****	< 0.0001		Dmef2/+ vs. Dmef2>SPARC	5.133	-29.44 to 39.71	No	ns	0.9994
											Dmef2/+ vs. Dmef2>foxo	44920	41563 to 48276	Yes	****	< 0.0001		Dmef2/+ vs. Dmef2>Gpb5	0.1354	-36.87 to 37.14	No	ns	> 0.9999
											Dmef2/+ vs. Dmef2>myo	34947	31999 to 37895	Yes	****	< 0.0001		Dmef2/+ vs. Dmef2>Pvf1	-6.72	-31.22 to 17.78	No	ns	0.9769
											Dmef2/+ vs. Dmef2>argos	5262	1720 to 8805	Yes	***	0.0007		Dmef2/+ vs. Dmef2>Wnt4	-8.285	-36.57 to 20.00	No	ns	0.9664
											Dmef2/+ vs. Dmef2>SPARC	-3600	-7807 to 606.7	No	ns	0.1289
											Dmef2/+ vs. Dmef2>Gpb5	-7370	-11873 to -2868	Yes	***	0.0001
											Dmef2/+ vs. Dmef2>Pvf1	-11850	-14832 to -8868	Yes	****	< 0.0001
											Dmef2/+ vs. Dmef2>Wnt4	-15476	-18918 to -12033	Yes	****	< 0.0001

## Sheet: Fig. 2c
	Liam's experiment
	NT	NT+rFibcd1	siFibcd1	siFibcd1+rFibcd1
	19.6527	22.904	11.4043	24.1697
	22.0553	9.49433	12.7507	13.6897
	16.2713	20.9537	16.5433	20.756
	24.4093	16.6967	19.566	13.9563
	16.2913	19.9993	10.1777	20.808
	12.2787	14.4167	13.304	18.295
	14.812	19.5907	10.6307	16.8953
	17.4967	18.9897	8.32333	22.514
	16.7557	12.6027	13.1477	17.4477
	15.4687	10.5907	11.871	15.5467
	10.786	12.9417	10.8783	24.004
	8.489	25.6213	12.4813	23.532
	15.607	33.2597	22.6073	8.93667
	17.634	19.786	10.8067	25.1673
	18.6747	22.3913	10.3083	16.655
	17.5973	11.0847	10.741	14.8193		Two way anova Sidak's multiple comparisons test
	15.8023	17.76	13.1643	14.638
	15.7757	17.6583	17.3023	16.673		****P=0.0001 compared to NT
	16.3543	13.0987	14.3747	9.316
	17.227	12.49	15.2767	14.4023		&&P<0.005 compared to siFibcd1
	19.8197	13.908	16.295	12.9337
	15.9303	20.8503	9.825	16.6197
	11.7967	25.1813	13.4013	11.175
	15.805	14.8863	9.63767	8.877
	16.3447	19.19	15.9853	10.1163
	15.904	17.2427	16.7827	17.61
	21.991	17.1397	10.5913	10.9877
	20.162	23.216	14.003	11.068
	14.4337	26.3587	16.1957	22.5433
	19.7123	17.7967	14.8877	17.3847
	18.211	17.2427	13.5123	13.3667
	22.3627	17.1397	16.8343	15.4803
	31.5017	23.216	15.6897	13.9047
	14.6047	27.7047	13.9263	19.0443
	20.853	21.7387	11.7847	19.299
	21.653	17.5773	14.3357	19.353
	15.8113	13.063	11.4207	19.6017
	20.943	23.128	20.9737	23.0083
	15.134	19.1267	12.492	16.215
	21.2963	23.253	15.6327	23.6943
	18.7287	13.937	13.0863	19.86
	17.8787	17.838	15.6727	21.1053
	17.521	20.3103	17.1477	25.084
	19.8137	14.0053	12.8443
	14.7857	12.1157	10.1217
	26.0053	27.91	17.7307
	31.0063	21.327	16.6263
	16.507	15.3267	14.2517
	10.6427	10.6873	13.1927
	16.891	20.494
	16.8717	16.2487
		15.3303
		18.167
Mean	17.8502	18.396	13.8886	17.2222
SD	4.34947	5.01044	3.03401	4.67428
N=50 mytoubes

## Sheet: Fig. 2d
Experiment#31
	Control	rFibcd1 10 mg/ml	rFibcd1 100 mg/ml	IL-6	rFibcd1 10 mg/ml	rFibcd1 100 mg/ml	LIF	rFibcd1 10 mg/ml	rFibcd1 100 mg/ml	TNF alfa	rFibcd1 10 mg/ml	rFibcd1 100 mg/ml
	30.1343	15.505	16.1627	12.877	15.664	29.388	15.04	17.46	27.2903	21.9483	16.662	18.637
	16.3817	21.174	20.894	11.2867	15.5827	9.69833	11.6773	22.791	18.8033	19.057	14.8133	27.621
	15.0037	30.2513	17.2593	10.7343	10.226	19.0927	19.0773	19.197	17.6277	14.4013	25.8413	15.7267
	16.184	19.2063	14.7173	11.0177	10.7753	20.8787	12.076	14.9273	24.2183	21.2793	20.4153	30.8817
	20.345	14.179	13.969	4.93567	10.7123	13.145	12.4537	12.0387	8.77633	11.7413	12.9193	11.1253
	25.5147	22.725	11.3953	13.739	16.7993	15.1927	15.2237	13.983	19.1003	11.8413	19.1777	28.3773
	18.3333	16.6083	14.0333	13.4923	12.849	17.6303	8.09433	20.7173	21.39	9.33167	10.904	10.848
	17.4803	21.5763	26.2047	13.2303	13.6823	16.5653	16.3137	21.3827	12.513	11.2453	11.2133	15.614
	18.7753	21.976	22.65	17.0857	11.8817	11.3627	21.9697	17.897	19.466	16.3053	18.8873	12.597
	28.1363	22.1793	34.2023	12.578	6.149	11.3473	17.4343	18.701	11.882	10.3903	5.102	20.276
	16.344	13.2893	23.8433	14.1647	7.52133	15.5057	11.4927	11.7793	21.7283	8.11233	15.225	10.784
	28.3803	19.8723	23.6677	9.738	21.4847	16.4313	17.943	20.4033	19.1013	14.6577	12.6667	24.2817
	19.48	13.144	22.8587	12.5787	15.2727	20.195	11.6863	14.953	9.29133	16.597	25.718	9.73933
	22.5717	16.9027	21.1637	30.6793	7.98167	16.1423	9.37267	14.531	19.703	11.0387	23.6463	10.121
	23.1773	25.774	16.2853	18.3337	18.964	7.179	6.71267	23.7063	12.5347	17.2033	25.5927	19.4717
	10.1593	18.1713	18.0663	9.55567	28.7277	14.3783	9.093	24.9547	17.98	8.07067	16.759	23.1513
	16.0803	20.7907	12.88	9.625	9.22767	11.728	12.0657	15.3247	30.3967	15.891	18.411	23.9143		Two way anova Sidak's multiple comparisons test
	19.3493	20.4243	23.702	10.0127	15.64	13.882	17.6323	13.3497	18.3013	12.094	12.9783	15.858
	22.3683	16.4743	16.635	8.71167	17.4183	26.5873	18.5083	14.8417	8.36767	13.2617	16.1387	23.3223		***P=0.001
	18.808	16.955	23.9043	22.3613	22.6663	14.539	19.593	16.446	15.6963	7.90933	22.6167	15.7477		&P=0.05
	18.637	20.1657	17.0147	14.814	13.1313	18.7963	22.149	16.763	11.8627	11.1537	10.2047	22.2077		&&P<0.005
	16.718	31.0967	50.152	23.2353	16.0667	13.0327	8.84167	24.1243	20.5457	12.7813	8.714	13.9883		&&&&P=0.0001
	21.1407	19.317	27.958	17.7573	19.796	15.4613	9.14233	11.412	11.7587	5.94833	10.618	5.14167
	12.272	15.882	13.528	20.9383	21.2397	16.0937	15.9087	19.023	25.8553	11.8833	14.6483	25.774		* compared to Control
	16.4857	16.803	21.3673	11.6017	14.9587	14.3743	18.4467	19.496	13.3427	15.631	30.8953	26.0357
	21.2917	14.6877	27.038	15.7817	8.28867	14.164	15.8453	20.9203	11.405	17.8673	17.7337	9.744		& compared to control cytokine within each group
	21.2473	17.2277	17.0947	5.886	16.1977	11.745	11.3067	16.7263	21.831	18.8633	32.204	15.9503
	12.0307	14.64	16.0407	18.8157	13.3883	16.2443	7.23233	23.592	8.57167	12.101	24.554	18.0267
	15.8903	18.6753	20.5403	16.9287	25.48	16.2593	17.0447	11.1877	13.636	9.607	11.0393	9.71967
	18.144	15.548	14.454	8.32867	18.3803	14.1297	12.8923	17.4863	11.7983	15.045	31.248	12.4853
	28.6493	14.2687	14.6453	15.388	18.5973	10.393	14.8017	16.4513	14.345	28.5343	14.4093	14.0723
	19.117	17.302	21.466	16.531	14.81	19.557	13.3427	8.48133	11.3437	13.693	12.8543	12.2967
	24.8853	20.4867	19.6343	18.655	7.73767	32.955	10.482	15.6433	14.8637	14.4253	9.15267	10.8227
	26.6453	22.4537	19.2323	19.2643	10.643	22.3983	10.7707	10.1507	21.5643	10.781	17.5667	7.721
	22.4287	25.1173	20.8293	11.9443	25.5607	14.0153	16.487	24.46	12.9573	8.18933	11.8287	19.0827
	21.361	10.6913	23.277	16.5157	18.9073	21.6947	13.388	11.0727	27.5363	5.947	13.2567	30.0237
	20.488	29.654	19.804	10.6633	17.3343	19.866	18.8497	9.96	17.0837	17.4723	8.27633	24.527
	24.6427	17.3003	9.852	11.4577	6.993	25.7617	17.7053	11.1003	13.3817	11.6013	21.104	13.7787
	19.2683	20.348	17.191	13.2383	15.47	17.923	18.5547	30.432	27.9093	26.047	14.292	24.0817
	16.7347	15.2097	16.659	14	9.25167	10.986	16.8233	14.6473	13.7933	9.55067	14.4217	12.579
	24.0703	13.3653	26.16	5.25467	9.82767	10.8433	8.26733	9.09833	15.6007	12.9087	14.2613	16.5217
	16.014	27.997	24.383	18.1887	8.98333	17.211	10.0047	11.8603	17.8153	11.3703	19.4583	13.907
	22.6777	26.7797	12.4823	18.932	17.7093	19.8257	13.4767	27.0087	15.7327	11.451	15.7037	17.638
	16.6907	29.4243	16.09	11.6407	19.5993	16.4563	14.7603	26.455	17.6463	5.85867	11.8713	17.4383
	18.613	25.0417	19.8833	8.742	14.3463	25.6557	14.2717	24.074	21.142	17.9577	23.2447	26.0077
	16.6233	21.6867	19.8717	27.0673	14.8693	23.133	23.4053	9.744	12.277	11.3117	14.405	28.533
	14.3873	17.464	20.693	22.0177	21.375	17.7213	16.252	10.553	23.616	8.793	21.7633	19.4523
	17.5683	20.763	20.0627	9.34167	4.78667	17.3787	5.68433	17.8417	18.099	11.2433	7.65267	23.589
	13.2257	9.02033	18.9623	8.884	10.2283	14.7357	18.9383	11.1073	15.9687	15.442	13.5117	18.193
	16.876	18.087	19.3503	8.55267	6.462	15.2543	17.351	15.124	13.7607	17.6353	10.6243	25.9697
	16.2483	29.04	18.3147	14.6393	14.93	24.4037	8.995	16.9383	11.245	10.702	18.579	14.3583
	16.082	13.1923	19.287	17.3263	6.229	7.21533	9.998	16.3923	10.8087	12.2877	23.805	29.816
	21.7093	35.6613	17.2097	15.8693	20.8943	15.8063	8.37067	6.71367	13.0443	11.9883	22.456	25.4893
	31.048	15.6343	20.857	5.095	6.36167	21.6943	9.67433	10.7447	13.1197	7.77467	14.4093	18.3377
	24.2767	13.2417	13.9707	12.352	13.5597	18.9837	7.60567	14.8193	19.5603	9.32033	20.7917	14.7337
	10.7673	18.237	15.2457	18.5247	25.6997	31.7867	13.4543	20.287	17.6793	11.037	14.564	23.1433
	22.42	22.1837	16.2943	11.0297	10.7167	24.1757	18.436	13.772	12.2743	11.4633	11.682	22.187
	19.556	18.585	14.189	16.221	11.363	22.102	9.48267	30.537	16.6227	20.5273	20.4627	21.5883
	13.1767	21.9733	17.061	7.651	12.2843	19.0383	7.209	8.87233	14.286	16.781	26.4433	24.1743
	12.764	14.7613	21.6587	16.2493	19.383	20.3637	16.5167	13.0113	17.6017	9.94667	9.67967	10.5283
	16.7703	19.3253	9.14067	17.4787	5.28067	31.0563	19.4333	11.4877	21.4487	11.147	14.2087	17.6693
	14.3463	37.084	23.4607	10.3733	13.088	18.5577	16.9877	12.7497	18.873	11.0167	20.8387	7.21133
	22.604	15.6267	15.8233	11.663	11.2937	18.418	19.965	11.8813	24.899	14.4003	10.3493	21.7447
	15.542	14.1947	16.7573	12.0567	8.89467	25.549	15.7477	20.6917	11.3413	5.511	16.0137	12.9583
	18.9437	18.8667	18.1653	7.55867	16.2817	12.752	21.8523	14.7407	15.794	11.5937	17.001	11.45
	14.628	10.2967	13.885	6.771	10.381	19.2303	16.9897	7.495	12.6147	8.88833	13.2443	13.1687
	20.284	30.0867	16.717	5.16967	13.5517	21.0763	16.067	18.7077	24.077	11.6633	19.037	8.49
	18.5187	22.655	20.8813	14.213	18.757	18.909	16.618	16.1537	23.372	11.4723	28.5487	17.4667
	12.294	23.4417	13.1583	14.076	14.7847	12.0817	10.5023	22.004	20.6817	9.16533	12.2377	15.289
	14.785	22.0287	23.3653	9.679	9.68133	9.75967	20.1113	16.6903	18.8963	10.736	11.3223	18.4887
	17.3327	17.3297	19.7793	7.278	12.3727	14.4763	13.87	19.109	16.4067	11.7327	12.311	7.692
	16.2283	16.918	28.4363	12.978	14.6053	18.0383	17.353	14.998	19.7447	10.3313	18.6177	11.32
	23.9067	24.2033	24.6683	23.4927	21.3293	15.7843	12.6617	19.5923	19.81	13.3247	17.943	11.954
	15.6693	20.6	18.7963	9.273	21.5667	22.065	15.8607	26.4617	18.3997	7.00267	11.9633	12.4457
	30.576	17.6743	17.448	12.9807	14.815	31.352	13.3763	15.563	14.662	5.08967	16.7387	6.66133
	21.9213	12.4997	14.3437	19.3737	15.134	21.815	14.4913	15.7283	14.454	9.77333	22.8317	17.0167
	10.943	19.0817	20.4417	13.721	12.9853	14.175	8.31733	9.736	24.027	10.9643	17.1123	10.9077
	19.254	34.6847	22.7393	5.30967	18.0093	12.9247	9.46333	13.324	17.6147	6.35933	6.41233	14.792
	17.4827	20.1217	12.3233	9.33633	11.595	14.8027	20.1957	17.5343	15.9503	11.3263	10.311	12.936
	13.5403	14.086	18.0637	10.506	18.2527	7.284	8.64067	24.6603	18.3547	12.3963	13.283	16.6233
	14.5933	17.672	15.0547	17.098	20.6503	15.176	13.5797	16.2663	12.9243	13.3557	10.7043	11.129
	25.1097	23.204	17.8493	5.31267	14.7067	21.4457	6.65233	14.198	18.1443	11.3053	12.844	15.6057
	18.7477	16.3717	9.33967	8.933	14.076	24.4983	22.339	16.299	7.58033	6.26167	18.0023	16.6613
	24.1303	24.3463	18.0893	19.3067	20.9503	16.826	13.5893	14.234	17.1683	10.543	11.7277	7.91067
	22.0497	18.48	22.082	8.47533	5.73633	8.706	16.6823	25.5313	9.467	9.30833	18.049	15.7183
	22.2103	21.6907	24.0797	6.459	17.8537	21.426	28.289	15.3153	16.406	16.3627	19.5397	14.5667
	23.7437	25.322	24.967	11.0217	22.9033	25.1283	12.4843	23.6387	15.6837	12.0273	22.3767	8.72433
	24.882	21.371	26.895	13.0857	13.5373	21.0187	11.5617	16.602	22.5007	5.96267	16.695	19.827
	24.9787	18.7893	25.2443	6.50867	10.1747	19.091	18.305	21.956	13.778	6.82	8.91733	15.765
	18.5023	24.57	18.2393	6.257	25.6253	15.689	14.5187	21.7857	21.9553	7.42233	18.9677	11.9247
	29.2753	19.3907	25.908	15.014	15.9303	17.8653	27.186	24.356	17.104	7.43567	13.5543	30.9893
	27.016	26.3757	20.3193	12.6677	15.1447	21.2967	21.302	23.097	23.663	9.839	10.6537	13.0263
	23.9877	13.8833	38.1847	9.49567	14.0853	19.7337	24.374	19.3417	14.5963	17.1553	13.0867	15.64
	22.8473	22.3647	21.8193	13.0903	15.505	8.777	11.1147	23.5077	14.8677	7.214	17.8657	24.02
	23.486	15.868	19.747	14.8817	17.57	12.152	10.2487	23.7767	17.1697	10.2187	15.6317	15.4027
	16.0523	23.597	21.1013	4.93567	16.36	16.477	23.276	16.004	16.577	7.72133	29.819	20.333
	19.941	14.2643	16.4937	5.069	13.3203	10.517	28.447	23.7763	13.816	6.95233	12.7227	14.2667
	22.5583	22.841	20.4393	5.78167	15.16	19.0077	12.2637	16.198	24.2503	9.35967	34.967	19.762
	24.3133	11.5623	24.9447	16.1193	15.145	9.91567	10.3893	14.167	15.1583	7.47333	9.86267	11.3727
	22.8407	22.329	37.8167	15.5777	16.6607	30.309	12.77	16.6817	12.0233	6.68433	14.707	16.2327
	33.1243	25.1743	18.8463	17.7827	11.2987	21.112	9.059	17.7973	18.593	13.5643	22.874	13.9687
Mean	19.8598	19.965	19.9025	12.9527	14.7141	17.6909	14.6789	17.1417	16.9535	11.9028	16.574	16.8999
SD	4.88679	5.50481	6.0107	5.1445	5.07819	5.6372	4.98151	5.22229	4.77607	4.3306	6.01772	6.11199
N=100 myotubes

## Sheet: Fig. 3b
Experiment#15
siNT	siNT+rFibcd1	siNT+Pyr	siNT+Pyr+rFibcd1		siFibcd1	siFibcd1+rFibcd1	siFibcd1+Pyr	siFibcd1+Pyr+rFibcd1
43.8955	42.873	23.6963	23.4945		34.3148	23.0053	19.2555	21.2933
23.8392	15.8197	26.0962	14.936		8.11767	19.7315	15.7785	13.1542
35.2847	34.9073	26.6938	18.0472		12.6135	24.3282	18.0883	22.1517
22.676	27.9513	11.0127	30.651		14.8382	22.2332	19.4277	17.5752
23.4673	10.3085	22.8697	13.4222		17.9338	25.4925	19.4422	24.0338
24.4162	16.4208	29.8623	20.3243		10.3662	19.715	17.494	23.2432
28.267	19.3707	26.9857	15.8168		14.4537	16.8338	13.0935	11.6342
18.3793	27.6293	12.9435	11.0373		11.3392	16.7307	10.6552	15.3073
21.4468	21.6612	29.5258	15.1635		11.9077	20.327	13.9073	14.3928
24.225	27.1557	18.5655	18.0783		11.8832	21.2873	15.1035	11.4527
19.4242	23.9407	21.3235	18.6855		13.5435	20.9175	22.224	16.8978
31.068	18.338	21.8228	21.5467		12.2748	17.5293	8.02433	9.606
12.8828	18.6812	24.1423	12.7073		16.0833	20.9242	7.09883	17.9042
25.1708	24.6418	31.7375	13.832		11.205	18.0505	16.1023	20.0155
23.6532	14.918	10.125	14.2297		15.3057	18.2927	8.789	20.0107
19.9238	18.409	17.0118	23.5773		9.613	21.1147	11.4663	13.8333		Two way anova Sidak's multiple comparisons test
13.3803	29.366	17.0877	18.8848		17.5095	25.0658	10.4823	17.699
21.2913	30.0113	28.5987	21.4058		29.4017	18.7622	14.9443	13.5335		****P=0.0001 compared to NT
15.7832	18.6128	20.547	14.1742		8.83417	15.7348	24.8008	12.1513
17.5945	20.4763	16.5138	15.0112		14.4235	19.5905	20.4682	21.9802		&&&&P=0.0001 compared to sFibcd1
23.8758	14.9663	24.788	15.5648		22.604	14.762	19.1993	10.2343
21.3382	17.9462	20.733	18.0173		13.4983	17.0387	14.2215	10.1927
26.2057	21.6093	33.982	25.4547		8.53833	33.4735	24.8065	24.4662
12.9492	21.4133	23.635	21.806		13.119	27.9503	9.04917	21.2168
33.2242	14.1463	28.075	25.5313		12.9392	29.5402	19.5808	13.1038
13.9673	14.5738	24.07	15.5955		13.5807	19.9033	29.8567	17.4615
14.5582	17.698	34.3412	42.3357		13.88	13.6445	17.4658	17.071
22.219	27.6447	18.3097	18.8385		19.934	20.2095	18.1327	14.0623
34.9178	22.9593	15.8368	29.1502		13.6433	15.4227	23.557	12.9428
19.725	22.7398	24.0143	14.165		28.3858	21.9923	24.944	12.8687
25.3343	17.4797	15.1872	27.0123		17.1143	25.2857	15.3545	10.4455
24.746	16.854	15.1865	26.3593		15.5555	27.666	18.0405	19.2853
22.871	20.6402	20.3107	18.5362		20.671	20.4762	24.0862	9.81967
14.2967	27.636	20.4468	18.517		13.7858	14.3197	27.5583	19.1298
21.2697	21.4972	19.7577	24.2995		19.3618	30.5602	8.252	12.9703
14.1355	22.8718	19.6927	15.474		18.255	20.8373	23.1493	15.2647
17.5255	13.53	10	25.213		17.925	23.5637	21.2267	21.5232
26.449	18.7085	13.3333	13.3572		14.7415	15.7143	13.2595	15.7825
31.4218	23.5617	25.3195	18.4775		14.695	24.4417	22.3128	14.8007
19.9008	14.9952	11.4368	17.8887		11.4028	26.6095	36.205	16.8042
19.9048	16.2103	13.6628	15.672		20.9712	21.4405	29.8093	6.50017
19.8502	13.863	23.4303	18.215		14.0365	17.694	16.9107	13.4102
24.9303	19.2195	33.3428	17.6445		16.0303	19.7323	19.9755	17.4445
25.7238	12.7002	28.5853	19.5397		10.256	24.8702	12.9125	16.5853
22.4667	28.243	17.7508	14.3062		14.4517	16.7608	21.0892	17.1232
16.1733	10.7905	26.3118	17.5408		11.6845	22.8525	19.5475	19.4975
15.959	24.3075	19.2787	32.691		16.227	19.0195	21.918	21.8067
15.9965	20.4275	29.5237	13.8492		18.3195	26.7922	15.3303	19.4372
20.2008	27.0385	17.4798	19.6125		17.6925	25.0222	11.5078	24.2718
25.8617	29.7455	43.2578	22.4472		23.5005	20.0628	19.5848	14.7412
16.2187	27.0532	24.3423	32.7498		11.1917	20.831	16.188	9.04767
10.3803	20.9402	17.1997	13.3685		16.2808	20.4995	16.8775	18.1348
20.0167	28.8618	16.1132	19.212		13.1522	21.707	27.624	11.463
14.4297	33.193	11.9772	28.2638		14.5015	18.9595	13.6708	14.3767
14.977	28.5713	28.3377	27.5883		13.5965	17.4785	31.9533	26.3632
23.986	33.0137	16.0263	37.2367		14.1213	14.2857	14.6848	20.8807
19.3367	15.2958	17.6807	14.926		17.5468	17.6407	11.8295	19.5287
10.4375	21.1607	20.1043	15.9768		17.1475	17.706	11.1392	14.0135
21.8945	37.9428	22.1982	11.6448		9.0835	32.3552	15.0458	14.0773
27.4178	19.5395	15.411	15.8777		18.0997	35.577	21.7412	14.9543
13.6203	25.7327	19.734	18.0937		20.6153	20.3525	12.9663	10.9877
29.7137	16.9242	19.945	36.8028		15.151	26.7297	14.2167	14.9623
27.778	26.6008	18.2182	30.9808		19.507	15.3322	14.2873	16.7577
14.9283	26.9758	19.6027	31.6502		13.9228	36.8018	10.9505	15.246
32.0793	18.5487	19.3068	17.5683		16.7867	30.02	20.615	22.7018
14.603	35.2965	16.3325	17.0048		14.3057	12.1757	28.9392	15.701
15.6138	29.008	24.8792	28.8678		15.7488	39.6202	15.3227	22.9242
13.3547	24.8567	13.2448	28.4167		14.5388	38.6012	13.0267	17.3982
22.6587	23.2323	19.2203	26.7367		15.5635	27.1372	15.5522	18.1017
27.7632	14.0583	13.6513	25.3273		16.3903	27.5667	21.6047	19.1465
26.9843	11.3603	35.8162	30.2648		12.0933	17.6587	12.2187	11.575
27.1632	19.6562	18.1012	30.7628		14.1598	8.64833	12.9732	7.2875
22.3283	17.8497	27.8798	16.9602		28.9145	11.7982	22.0772	10.4065
19.3735	23.9137	18.1033	33.314		18.4365	19.6823	22.9927	25.4817
20.0063	24.8662	28.333	16.94		14.2512	10.8415	17.125	11.6752
15.2707	36.643	23.3167	19.5888		16.0305	24.1048	13.4898	19.3488
19.2897	33.7527	21.1565	25.7433		18.9748	14.618	17.3262	25.965
10.7953	38.866	27.9243	15.567		11.3682	13.2192	7.6895	18.8365
12.534	27.6093	16.1782	13.5737		24.85	14.5005	12.9252	14.7257
18.1163	16.3583	14.673	26.879		21.7887	19.8353	12.5832	21.0938
16.0007	17.5272	15.2597	26.4223		15.9895	12.4285	15.5918	7.7735
12.69	16.1605	18.1062	18.6975		9.55717	26.2157	17.565	16.3537
18.3223	14.5242	15.9873	22.7012		13.7993	23.3607	7.23967	8.4265
24.597	21.7435	20.9523	15.2575		16.3165	31.2672	11.599	11.307
20.4687	16.193	25.9502	18.4702		17.917	10.6107	17.3852	21.3063
16.6692	17.9347	20.492	13.596		21.6913	39.4702	18.3428	22.9677
17.7252	21.1503	19.0738	9.7315		17.505	19.6398	27.6895	11.5118
8.56433	22.872	26.943	17.0148		25.6338	18.7432	7.48817	14.7232
15.471	16.72	25.0173	8.63617		28.5525	35.7828	26.4728	27.2387
24.9067	34.9153	14.4552	19.5098		16.7847	13.0548	11.7882	22.3168
18.6498	23.2562	17.816	16.3412		13.4	21.591	12.4013	28.1782
19.8963	21.3443	15.3927	40.7		15.0673	29.8457	12.3792	10.6837
23.5593	27.4072	39.897	14.7097		12.3658	19.863	15.8855	20.2072
17.9998	16.6882	15.2662	9.09417		14.336	24.5687	14.709	15.844
14.8877	25.1783	31.4777	15.815		12.9372	13.6823	22.8623	17.1237
14.0413	12.1473	19.8223	41.5613		8.10467	32.0628	15.3983	23.2497
13.3438	28.8322	23.7437	35.2428		14.8452	9.83067	23.543	24.952
20.641	17.9397	27.6442	20.7		14.6672	12.1575	11.1427	16.8762
23.8692	18.622	20.3367	15.3215		20.0367	14.0958	13.4857	22.0565
31.052	30.0418	26.495	17.5823		12.1567	17.4967	12.8222	18.7495
	26.9392	22.8572	9.78067			27.3227		19.9863
	28.8638	28.4642	8.81283			11.1782		25.7915
		28.5827	19.3972			15.9548		17.0693
		21.2457	12.1592					21.8352
		20.9657	18.4415
		15.5328	27.8468
			12.1882
			12.559
20.7049	22.4725	21.6135	20.4103		15.9254	21.2605	17.2092	16.9983	mean

## Sheet: Fig.3f
		average log2(FPKM+1)
		C2C12	LLC	SaOS	4T1
	beta2	1.16	5.15013	1.01	5.79077
	beta3	3.63	2.70135	1.5	2.5656
	alphaM	1.16	4.69182	0	0.0122111
	alphaX	0	0.958286	0	0.0255958
	alpha2b	1.5	0.713256	0.05	0.303225
	RNAseq ID	GSE70028	GSE63758
	Itga2b relative expression (qRT-PCR)
	4T1	E0771	Ep5	C2C12	67NR
	0.22	0.29	0.42	3.46	3.47
	0.35	0.79	1	2.88	3.8

## Sheet: Fig. 4a
Experiment#26
	Control (Feret's minimal diameter um)									Mean	SD	N
1	35.68	32.89	25.9	25.62	31.79	25.09	24.98	31.97	31.76	29.52	4.09308	9
2a	34.97	34.34	30.47	31.91	34.68	27.83	28.56	32.58	35.22	32.2844	2.80684	9
2x/2b	41.45	42.18	38.13	39.13	39.66	35.84	36.23	39.19	41.55	39.2622	2.26115	9
Control + rFibcd1 (Feret's minimal diameter um)											Mean	SD	N
1	29.1	27.2	24.8	32.1	30.6	26.8	29.8	27.7	28.8	31.8	28.87	2.30798	10
2a	30.8	29.4	30	33	30.5	30.2	31.4	29.9	28.4	35.5	30.91	2.0218	10
2x/2b	36.9	38.5	38.7	38.9	38.2	38.7	38.5	36.5	34.4	42.4	38.17	2.04996	10
	LLC (Feret's minimal diameter um)					Mean	SD	N
1	22.1	22.8	24.2	30.2	27.7	25.4	3.44311	5
2a	26	24.9	31.2	30.2	30.5	28.56	2.88843	5
2x/2b	31	33.4	36.3	36.4	37.6	34.94	2.69035	5
	LLC+rFibcd1 (Feret's minimal diameter um)					Mean	SD	N
1	28.3	29.7	31.1	28.3	25	28.48	2.26539	5
2a	31.2	31.6	33.1	32.1	27.6	31.12	2.09213	5
2x/2b	36.6	38	39.4	38.1	34.1	37.24	2.01569	5
											Two way anova Sidak's multiple comparisons test
											*P=0.05 compared to Control
											**P<0.005 compared to Control

## Sheet: Fig. 4b
Experiment#26
	Control (normalized data)									Mean	SD	N
1	1.21	1.11	0.88	0.87	1.08	0.85	0.85	1.08	1.08	1.00111	0.137699	9
2a	1.08	1.06	0.94	0.99	1.07	0.86	0.88	1.01	1.09	0.997778	0.0871461	9
2x/2b	1.06	1.07	0.97	1	1.01	0.91	0.92	1	1.06	1	0.0587367	9
	Control+rFibcd1 (normalized data)										Mean	SD	N
1	0.98	0.92	0.84	1.09	1.04	0.91	1.01	0.94	0.98	1.08	0.979	0.079085	10
2a	0.95	0.91	0.93	1.02	0.95	0.93	0.97	0.93	0.88	1.1	0.957	0.0623699	10
2x/2b	0.94	0.98	0.98	0.99	0.97	0.98	0.98	0.93	0.88	1.08	0.971	0.0510882	10
	LLC (normalized data)					Mean	SD	N
1	0.75	0.77	0.82	1.02	0.94	0.86	0.115974	5
2a	0.81	0.77	0.97	0.94	0.95	0.888	0.091214	5
2x/2b	0.79	0.85	0.92	0.93	0.96	0.89	0.0689202	5
	LLC+rFibcd1 (normalized data)					Mean	SD	N
1	0.96	1.01	1.05	0.96	0.85	0.966	0.0750333	5
2a	0.97	0.98	1.03	0.99	0.86	0.966	0.0634823	5
2x/2b	0.93	0.97	1	0.97	0.87	0.948	0.0501996	5
										Two way anova Sidak's multiple comparisons test
										*P=0.05 compared to Control
										**P<0.005 compared to Control

## Sheet: Fig. 4c
Experiment#26
	Control (% fo fibers)									Mean	SD	N
1	7.48	8.12	7.65	7.55	8.65	7.89	8.24	7.18	8.58	7.92667	0.50774	9
2a	37.6	42.58	38.51	43.85	46.77	40.87	42.86	41.35	43.62	42.0011	2.80881	9
2x/2b	54.92	49.3	53.84	48.6	44.58	51.24	48.91	51.47	47.8	50.0733	3.17129	9
	Control+rFibcd1 (% of fibers)										Mean	SD	N
1	6.71	6.56	7.7	7.53	6.58	7.02	6.66	8.55	6.42	7.02	7.075	0.668668	10
2a	43.44	40.71	36.75	32.76	45.48	45.54	43.47	38.92	52.96	34.14	41.417	6.06877	10
2x/2b	49.85	52.73	55.55	59.71	47.94	47.44	49.87	52.53	40.62	58.84	51.508	5.70737	10
	LLC (% of fibers)					Mean	SD	N
1	9.07	7.94	7.46	6.1	8.93	7.9	1.21089	5
2a	43.59	46.2	38.11	56.28	33.81	43.598	8.56631	5
2x/2b	47.34	45.86	54.43	37.62	57.26	48.502	7.72321	5
	LLC+rFibcd1 (% of fibers)					Mean	SD	N
1	7.73	6.65	8.62	4.21	8.59	7.16	1.83467	5
2a	43.12	47.09	40.53	48.49	38.84	43.614	4.13534	5
2x/2b	49.14	46.27	50.85	47.3	52.57	49.226	2.56293	5

## Sheet: Fig. 4d
Experiment#26
Fiber type 1 relative frequency
FMD	Control	Control+rFibcd1	LLC	LLC+rFibcd1
0	0	0	0	0
5	0	0	0	0
10	1.92493	0.949367	2.01613	0.197628
15	6.54475	3.16456	9.67742	4.54545
20	15.5919	12.9747	24.5968	13.834
25	23.6766	26.4768	29.0323	27.8656
30	23.1954	28.903	19.1532	27.4704
35	15.6882	19.3038	11.4919	17.3913
40	7.60346	6.32911	3.22581	5.73123
45	3.84986	1.58228	0.604839	1.97628
50	1.4437	0.21097	0.201613	0.592885
55	0.288739	0	0	0.395257
60	0.0962464	0.105485	0	0
65	0.0962464	0	0	0
70	0	0	0	0

[truncated: 50 more sheets: Fig. 4e, Fig. 4f, Fig. 4h, Fig. 4i, Fig. 4j, Fig. 4m, Fig. 5a, Fig. 5b, Fig. 5c, Fig. 5e, Fig. 5f, Fig. 5g, Fig. 5i, Fig. 5j, Fig. 5k, Fig. 5m, Fig. 5n, Fig. 5o, Fig. 5q, Fig. 6a …]
